# Supplementary material for: Evaluation of molecular subtypes and clonal selection during establishment of patient-derived tumor xenografts from gastric adenocarcinoma
Source: Commun Biol. 2020 Jul 9;3:367. doi: 10.1038/s42003-020-1077-z (PMC7347869; doi:10.1038/s42003-020-1077-z)
Supplement: Supplementary file 3 — Supplementary Data [file 42003_2020_1077_MOESM3_ESM.xlsx]

## Sheet: Sup Data 1
Supplementary Data 1: Patients and PDX characteristics and engraftment rate.
		Asian gastric tumors		Asian gastric PDX
Variables		Number (n=100) & Frequency (%)		Number (n=27) & Frequency (%)	success rate (%)		Significance
Median age		64 (37-90)		65 (39-85)			Mann-Whitney P=0.57
Gender							Fisher´s exact test P=1
Female		36 (36%)		10 (37%)	27.7778
Male		64 (64%)		17 (63%)	26.5625
Tumor location 1							Chi-square test P=0.39
Upper third		20 (20%)		3 (11%)	15
Middle third		10 (10%)		2 (7%)	20
Lower third		60 (60%)		20 (74%)	33.3333
Entire		7 (7%)		2 (7%)	28.5714
Unknown		3 (3%)		0 (0%)	0
Tumor location 2							Chi-square test P=0.31
Lesser Curvature		31 (31%)		8 (30%)	25.8065
Greater curvature		17 (17%)		4 (15%)	23.5294
Anterior wall		16 (16%)		3 (11%)	18.75
Posterior wall		14 (14%)		3 (11%)	21.4286
Circumference		19 (19%)		9 (33%)	47.3684
Unknown		3 (3%)		0 (0%)	0
Tumor location 3							Chi-square test P=0.21
Angle		6 (6%)		0 (0%)	0
Antrum		38 (38%)		12 (44%)	31.5789
Body, Fundus		23 (23%)		7 (26%)	30.4348
Cardia, GE junction		10 (10%)		0 (0%)	0
Entire		20 (20%)		7 (30%)	35
Pylorus		3 (3%)		1 (4%)	33.3333
WHO classification							Chi-square test P=0.27
W/D and M/D tubular		34 (34%)		12 (44%)	35.2941
P/D tubular		40 (40%)		9 (33%)	22.5
Signet ring cell		10 (10%)		0 (0%)	0
Mucinous		6 (6%)		2 (7%)	33.3333
Papillary		2 (2%)		1 (4%)	50
Others		8 (8%)		3 (11%)	37.5
Lauren classification							Chi-square test P=0.008
Intestinal		53 (53%)		21 (78%)	40
Diffuse		42 (42%)		6 (22%)	14
Mixed		5 (5%)		0 (0%)	0
pT - primary tumor stage							Chi-square test P=0.12
T1		6 (6%)		0 (0%)	0
T2		49 (49%)		18 (67%)	36.7347
T3		32 (32%)		8 (30%)	25
T4		10 (10%)		1 (4%)	10
Unknown		3 (3%)		0 (0%)	0
pN - lymph node stage							Chi-square test P=0.68
N0		25 (25%)		8 (30%)	32
N1		30 (30%)		9 (33%)	30
N2		18 (18%)		3 (11%)	16.6667
N3		26 (26%)		7 (26%)	26.9231
Unknown		1 (1%)		0 (0%)	0
pM - distant metastasis stage							Chi-square test P=0.58
pM0		89 (89%)		25 (93%)	28.4091
pM1		10 (10%)		2 (7%)	20
Unknown		1 (1%)		0 (0%)	0
AJCC stage							Chi-square test P=0.48
I		12 (12%)		3 (11%)	25
II		36 (36%)		13 (48%)	36.1111
III		42 (42%)		9 (33%)	21.4286
IV		10 (10%)		2 (7%)	20
Lymphovascular invasion							Chi-square test P=0.36
Positive		61 (61%)		15 (56%)	24.5902
Negative		36 (36%)		12 (44%)	33.3333
Unknown		3 (3%)		0 (0%)	0
Venous invasion							Chi-square test P=0.08
Positive		24 (24%)		3 (11%)	12.5
Negative		73 (73%)		24 (89%)	32.8767
Unknown		3 (3%)		0 (0%)	0
Perineural invasion							Chi-square test P=0.03
Positive		48 (48%)		8 (30%)	16.6667
Negative		49 (49%)		19 (70%)	38.7755
Unknown		3 (3%)		0 (0%)	0
MSI status							Fisher´s exact test P=0.0002
MSI		27 (27%)		15 (56%)	56
MSS		73 (73%)		12 (44%)	16
Unknown		0 (0%)		0 (0%)	0
ERBB2 IHC score							Chi-square test P=0.57
0		37 (37%)		9 (33%)	24
1		34 (34%)		8 (30%)	24.2424
2		8 (8%)		2 (7%)	25
3		7 (7%)		5 (19%)	71
Unknown		14 (14%)		3 (11%)	21
EBV							Chi-square test P=0.1
Positive		10 (10%)		0 (0%)	0
Negative		89 (89%)		27 (100%)	30.3371
Unknown		1 (1%)		0 (0%)	0

## Sheet:  Sup Data 2
Supplementary Data 2: Patient tumor characteristics in the present cohort compared to the cohort used in the TCGA and ACRG studies
Subtype	Oncotest / Charles River-Patient tumors	TCGA-Patient tumors	ACRG-Patient tumors
Lauren-Intestinal	53/100 (53%)	196 (66%)	146 (49%)
Lauren-Diffuse	42/100 (42%)	69 (23%)	135 (45%)
Lauren-Mixed	5/100 (5%)	19 (6%)	17 (6%)
Lauren-Unknown	0/100 (0%)	11 (4%)	2 (1%)
MSI	27/100(27%)	64 (22%)	68 (23%)
EBV	10/100 (10%)	26 (9%)	Ø
MSS (GS + CIN)	63/100 (63%)	205 (69%)	Ø
MSS/EMT	13/93 (14%)	Ø	46 (15%)
MSS/TP53+	21/93 (23%)	Ø	79 (26%)
MSS/TP53-	32/93 (34%)	Ø	107 (36%)
Unclassified (ACRG)	7

## Sheet: Sup Data 3
Supplementary Data 3: Subtyping of the 100 gastric patient tumors and PDX by qPCR and qRT-PCR. Patient tumors successfully established as PDX are indicated in bold. CT: Cycle threshold; NA: Not Available
Tumor name	Origin	MSI subtype-Patient	EBV (arbitrary units)-Patient	EBV subtype-Patient	CDH1-18s-Patient	CDKN1A-18s-Patient	MDM2-18s-Patient	TOP2A-18s-Patient	MKI67-18s-Patient	TP53 activation score-Patient	Proliferation score-Patient	CDH1 expression status-Patient	TP53 activation status-Patient	Proliferation score-Patient	ACRG classification-Patient	TCGA classification-Patient		Origin	MSI subtype-PDX	EBV (arbitrary units)-PDX	EBV subtype-PDX	CDH1-18s-PDX	CDKN1A-18s-PDX	MDM2-18s-PDX	TOP2A-18s-PDX	MKI67-18s-PDX	TP53 activation score-PDX	Proliferation score-PDX	CDH1 expression status-PDX	TP53 activation status-PDX	Proliferation score-PDX	ACRG classification-PDX	TCGA classification-PDX
GXA_3000	patient tumor	MSS	0	negative	49.9771	14.4383	0.613257	10.7427	7.75062	0.420114	0.391551	CDH1 expression	TP53 inactivation	Low	MSS/TP53-	MSS	PDX establishment		-	-	-	-	-	-	-	-	-	-	-	-	-	-	-
GXA_3001	patient tumor	MSS	0.14672	negative	415.628	109.274	3.29272	72.7956	155.192	2.88649	5.19013	CDH1 expression	TP53 activation	High	MSS/TP53+	MSS			-	-	-	-	-	-	-	-	-	-	-	-	-	-	-
GXA_3002	patient tumor	MSI	7.21545	negative	659.117	251.51	33.2645	288.245	285.081	12.2257	12.4115	CDH1 expression	TP53 activation	High	MSI	MSI		PDX	MSI	0	negative	193.471	37.539	11.9653	58.3518	36.4789	3.20681	1.82853	CDH1 expression	TP53 activation	Intermediate	MSI	MSI
GXA_3003	patient tumor	MSS	12976.9	positive	439.579	74.597	23.7227	108.602	59.2509	6.63738	3.48632	CDH1 expression	TP53 activation	Intermediate	MSS/TP53+	EBV +			-	-	-	-	-	-	-	-	-	-	-	-	-	-	-
GXA_3004	patient tumor	MSS	0	negative	13.4809	4.26058	0.493915	1.62698	2.0917	0.19198	0.0819796	CDH1 loss	TP53 inactivation	Low	MSS/EMT	MSS			-	-	-	-	-	-	-	-	-	-	-	-	-	-	-
GXA_3005	patient tumor	MSI	0	negative	80.4744	90.9847	5.37917	45.4347	97.9575	2.97656	3.26645	CDH1 expression	TP53 activation	Intermediate	MSI	MSI		PDX	MSI	0	negative	48.1886	33.1476	4.69563	25.2506	27.168	1.62313	1.03045	CDH1 expression	TP53 inactivation	Intermediate	MSI	MSI
GXA_3006	patient tumor	MSS	0	negative	253.406	35.0507	3.55582	121.475	141.722	1.46909	5.76378	CDH1 expression	TP53 inactivation	High	MSS/TP53-	MSS			-	-	-	-	-	-	-	-	-		-	-	-	-	-
GXA_3007	patient tumor	MSI	0	negative	213.963	68.0369	9.18969	237.277	184.232	3.34876	8.97053	CDH1 expression	TP53 activation	High	MSI	MSI			-	-	-	-	-	-	-	-	-	-	-	-	-	-	-
GXA_3008	patient tumor	MSS	0.00208339	negative	123.827	105.167	14.079	35.9558	42.0781	5.14895	1.70924	CDH1 expression	TP53 activation	Intermediate	MSS/TP53+	MSS			-	-	-	-	-	-	-	-	-	-	-	-	-	-	-
GXA_3009	patient tumor	MSS	0.00502693	negative	Ø	Ø	Ø	Ø	Ø	Ø	Ø	Unknown	Unknown	Unknown	MSS	MSS			-	-	-	-	-	-	-	-	-	-	-	-	-	-	-
GXA_3010	patient tumor	MSS	2240.46	positive	Ø	Ø	Ø	Ø	Ø	Ø	Ø	Unknown	Unknown	Unknown	MSS	EBV +			-	-	-	-	-	-	-	-	-	-	-	-	-	-	-
GXA_3011	patient tumor	MSI	0	negative	Ø	Ø	Ø	Ø	Ø	Ø	Ø	Unknown	Unknown	Unknown	MSI	MSI		PDX	MSI	0	negative	146.512	250.625	35.4343	162.379	181.586	12.2581	6.77104	CDH1 expression	TP53 activation	High	MSI	MSI
GXA_3012	patient tumor	MSS	1.07262	negative	Ø	Ø	Ø	Ø	Ø	Ø	Ø	Unknown	Unknown	Unknown	MSS	MSS		PDX	MSS	182.469	negative	91.6036	27.6711	6.35156	41.0554	80.2188	1.85562	2.43288	CDH1 expression	TP53 inactivation	Intermediate	MSS/TP53-	CIN
GXA_3013	patient tumor	MSS	0.013837	negative	Ø	Ø	Ø	Ø	Ø	Ø	Ø	Unknown	Unknown	Unknown	MSS	MSS		PDX	MSS	0	negative	476.007	11.6961	7.44483	105.248	85.2317	1.76438	3.70649	CDH1 expression	TP53 inactivation	High	MSS/TP53-	CIN
GXA_3014	patient tumor	MSS	0.0322463	negative	166.282	16.0858	2.66225	414.047	116.793	0.898126	10.5959	CDH1 expression	TP53 inactivation	High	MSS/TP53-	MSS			-	-	-	-	-	-	-	-	-	-	-	-	-	-	-
GXA_3015	patient tumor	MSI	0.947842	negative	205.732	84.1489	8.97616	196.093	127.827	3.62245	6.80994	CDH1 expression	TP53 activation	High	MSI	MSI			-	-	-	-	-	-	-	-	-	-	-	-	-	-	-
GXA_3016	patient tumor	MSS	0	negative	Ø	Ø	Ø	Ø	Ø	Ø	Ø	Unknown	Unknown	Unknown	MSS	MSS			-	-	-	-	-	-	-	-	-	-	-	-	-	-	-
GXA_3017	patient tumor	MSS	0	negative	Ø	Ø	Ø	Ø	Ø	Ø	Ø	Unknown	Unknown	Unknown	MSS	MSS			-	-	-	-	-	-	-	-	-	-	-	-	-	-	-
GXA_3018	patient tumor	MSS	0	negative	141.071	33.0407	4.71005	22.8634	9.82859	1.67999	0.668597	CDH1 expression	TP53 inactivation	Low	MSS/TP53-	MSS			-	-	-	-	-	-	-	-	-	-	-	-	-	-	-
GXA_3019	patient tumor	MSS	0	negative	185.36	51.0651	3.28275	17.9364	12.9256	1.7279	0.653372	CDH1 expression	TP53 inactivation	Low	MSS/TP53-	MSS			-	-	-	-	-	-	-	-	-	-	-	-	-	-	-
GXA_3020	patient tumor	MSI	0.0383768	negative	121.463	18.4712	4.46352	23.4736	26.0998	1.33697	1.082	CDH1 expression	TP53 inactivation	Intermediate	MSI	MSI			-	-	-	-	-	-	-	-	-	-	-	-	-	-	-
GXA_3021	patient tumor	MSS	0	negative	10.5824	37.01	5.0744	22.0693	16.3998	1.83803	0.816175	CDH1 loss	TP53 inactivation	Low	MSS/EMT	MSS			-	-	-	-	-	-	-	-	-	-	-	-	-	-	-
GXA_3022	patient tumor	MSS	0	negative	204.955	27.6408	3.53805	59.2537	45.1704	1.31802	2.21948	CDH1 expression	TP53 inactivation	Intermediate	MSS/TP53-	MSS			-	-	-	-	-	-	-	-	-	-	-	-	-	-	-
GXA_3023	patient tumor	MSI	0	negative	272.184	38.812	6.2208	149.879	314.838	2.12296	10.5702	CDH1 expression	TP53 inactivation	High	MSI	MSI		PDX	MSI	0	negative	286.531	18.8323	5.32401	85.5824	84.4495	1.46904	3.33216	CDH1 expression	TP53 inactivation	Intermediate	MSI	MSI
GXA_3024	patient tumor	MSI	0	negative	40.4672	15.9217	1.46192	1.2772	1.64673	0.634014	0.0644716	CDH1 expression	TP53 inactivation	Low	MSI	MSI			-	-	-	-	-	-	-	-	-	-	-	-	-	-	-
GXA_3025	patient tumor	MSI	0.15675	negative	182.124	78.9925	6.21686	130.78	83.3856	2.92036	4.49563	CDH1 expression	TP53 activation	High	MSI	MSI			-	-	-	-	-	-	-	-	-	-	-	-	-	-	-
GXA_3026	patient tumor	MSI	1.13833	negative	202.943	72.6112	5.71887	68.2974	143.577	2.68536	4.81937	CDH1 expression	TP53 activation	High	MSI	MSI			-	-	-	-	-	-	-	-	-	-	-	-	-	-	-
GXA_3027	patient tumor	MSS	0	negative	133.725	86.2052	6.9663	957.166	239.27	3.22652	23.7357	CDH1 expression	TP53 activation	High	MSS/TP53+	MSS		PDX	MSS	0	negative	260.359	109.69	15.1437	1238.36	276.943	5.28987	28.3573	CDH1 expression	TP53 activation	High	MSS/TP53+	GS
GXA_3028	patient tumor	MSS	0	negative	139.943	59.5994	5.84127	36.4516	22.4769	2.45346	1.23415	CDH1 expression	TP53 inactivation	Intermediate	MSS/TP53-	MSS			-	-	-	-	-	-	-	-	-	-	-	-	-	-	-
GXA_3029	patient tumor	MSS	0.0491929	negative	175.192	70.4616	5.02854	52.2545	151.985	2.49264	4.7284	CDH1 expression	TP53 inactivation	High	MSS/TP53-	MSS		PDX	MSS	20.664	negative	404.562	28.4343	3.20895	53.0784	27.0287	1.22371	1.53398	CDH1 expression	TP53 inactivation	Intermediate	MSS/TP53-	CIN
GXA_3030	patient tumor	MSS	65.6057	negative	184.919	76.8689	6.3487	30.4213	25.0501	2.90682	1.18544	CDH1 expression	TP53 activation	Intermediate	MSS/TP53+	MSS			-	-	-	-	-	-	-	-	-	-	-	-	-	-	-
GXA_3031	patient tumor	MSI	3.529	negative	197.083	53.7239	3.35983	25.2468	31.8474	1.79747	1.25703	CDH1 expression	TP53 inactivation	Intermediate	MSI	MSI			-	-	-	-	-	-	-	-	-	-	-	-	-	-	-
GXA_3032	patient tumor	MSS	0	negative	252.742	37.3664	4.75267	38.3284	20.8739	1.77519	1.22949	CDH1 expression	TP53 inactivation	Intermediate	MSS/TP53-	MSS			-	-	-	-	-	-	-	-	-	-	-	-	-	-	-
GXA_3033	patient tumor	MSS	3908.03	positive	145.325	63.0356	10.724	44.3322	35.4858	3.58283	1.70233	CDH1 expression	TP53 activation	Intermediate	MSS/TP53+	EBV +			-	-	-	-	-	-	-	-	-	-	-	-	-	-	-
GXA_3034	patient tumor	MSS	0.165254	negative	265.97	68.0354	8.51322	34.3302	20.4313	3.20172	1.1441	CDH1 expression	TP53 activation	Intermediate	MSS/TP53+	MSS			-	-	-	-	-	-	-	-	-	-	-	-	-	-	-
GXA_3035	patient tumor	MSS	9263.17	positive	47.304	58.9384	15.7673	67.2329	46.083	4.59744	2.39061	CDH1 expression	TP53 activation	Intermediate	MSS/TP53+	EBV +			-	-	-	-	-	-	-	-	-	-	-	-	-	-	-
GXA_3036	patient tumor	MSI	0.282004	negative	273.246	340.74	27.3446	54.8622	55.1868	12.7119	2.3852	CDH1 expression	TP53 activation	Intermediate	MSI	MSI		PDX	MSI	0	negative	117.484	122.507	6.40471	46.0111	45.3646	3.74444	1.79066	CDH1 expression	TP53 activation	Intermediate	MSI	MSI
GXA_3037	patient tumor	MSI	0.0728809	negative	198.718	366.179	38.9536	226.568	316.072	15.7401	12.0287	CDH1 expression	TP53 activation	High	MSI	MSI		PDX	MSI	0	negative	206.517	67.3401	13.7906	63.87	75.9056	4.17271	2.75746	CDH1 expression	TP53 activation	Intermediate	MSI	MSI
GXA_3038	patient tumor	MSS	0	negative	415.405	170.781	3.76024	9.36499	13.6649	4.21003	0.51203	CDH1 expression	TP53 activation	Low	MSS/TP53+	MSS		PDX	MSS	19.9276	negative	639.926	45.9999	5.9683	106.641	75.3741	2.13965	3.52471	CDH1 expression	TP53 inactivation	High	MSS/TP53-	CIN
GXA_3039	patient tumor	MSS	7.12993	negative	323.015	55.7001	3.10028	54.192	67.3706	1.78033	2.67376	CDH1 expression	TP53 inactivation	Intermediate	MSS/TP53-	MSS		PDX	MSS	0	negative	358.18	58.7306	4.45213	44.4557	44.6063	2.07958	1.74642	CDH1 expression	TP53 inactivation	Intermediate	MSS/TP53-	CIN
GXA_3040	patient tumor	MSS	0.0134533	negative	257.795	15.393	2.42082	95.8179	103.454	0.831895	4.34046	CDH1 expression	TP53 inactivation	High	MSS/TP53-	MSS		PDX	MSS	0	negative	154.23	22.7494	1.59308	75.1977	108.356	0.778461	3.64551	CDH1 expression	TP53 inactivation	High	MSS/TP53-	CIN
GXA_3041	patient tumor	MSS	0.275302	negative	36.3079	45.5174	4.47308	10.987	12.4046	1.87636	0.511094	CDH1 loss	TP53 inactivation	Low	MSS/EMT	MSS			-	-	-	-	-	-	-	-	-	-	-	-	-	-	-
GXA_3042	patient tumor	MSS	0	negative	574.391	96.8234	5.33209	100.859	77.9279	3.08233	3.80362	CDH1 expression	TP53 activation	Intermediate	MSS/TP53+	MSS			-	-	-	-	-	-	-	-	-	-	-	-	-	-	-
GXA_3043	patient tumor	MSS	6947.36	positive	286.01	136.702	23.4913	134.777	79.3029	7.82091	4.46919	CDH1 expression	TP53 activation	High	MSS/TP53+	EBV +			-	-	-	-	-	-	-	-	-	-	-	-	-	-	-
GXA_3044	patient tumor	MSI	0	negative	296.315	56.6123	12.4198	83.8328	60.5633	3.82375	3.05751	CDH1 expression	TP53 activation	Intermediate	MSI	MSI		PDX	MSI	56.4994	negative	174.467	29.4076	7.35139	14.9889	35.0114	2.09586	1.00851	CDH1 expression	TP53 inactivation	Intermediate	MSI	MSI
GXA_3045	patient tumor	MSS	0	negative	24.0994	155.991	5.47721	16.1144	11.1263	4.28933	0.574987	CDH1 loss	TP53 activation	Low	MSS/EMT	MSS			-	-	-	-	-	-	-	-	-	-	-	-	-	-	-
GXA_3046	patient tumor	MSS	0	negative	14.9188	50.1691	4.85707	22.8542	20.5227	2.05223	0.932664	CDH1 loss	TP53 inactivation	Low	MSS/EMT	MSS			-	-	-	-	-	-	-	-	-	-	-	-	-	-	-
GXA_3047	patient tumor	MSS	10434.1	positive	190.649	34.9897	9.48961	95.5086	82.2314	2.7574	3.81032	CDH1 expression	TP53 activation	Intermediate	MSS/TP53+	EBV +			-	-	-	-	-	-	-	-	-	-	-	-	-	-	-
GXA_3048	patient tumor	MSS	2.10254	negative	388.526	43.5401	6.86042	92.6789	83.4914	2.35589	3.78876	CDH1 expression	TP53 inactivation	Intermediate	MSS/TP53-	MSS			-	-	-	-	-	-	-	-	-	-	-	-	-	-	-
GXA_3049	patient tumor	MSS	0.344922	negative	140.623	102.28	5.08984	27.6573	32.8394	3.13809	1.32643	CDH1 expression	TP53 activation	Intermediate	MSS/TP53+	MSS			-	-	-	-	-	-	-	-	-	-	-	-	-	-	-
GXA_3050	patient tumor	MSS	0	negative	50.5927	13.0781	3.14502	30.8638	25.9322	0.943288	1.21547	CDH1 expression	TP53 inactivation	Intermediate	MSS/TP53-	MSS			-	-	-	-	-	-	-	-	-	-	-	-	-	-	-
GXA_3051	patient tumor	MSS	0	negative	54.7747	11.2623	5.6788	25.3072	17.9004	1.45785	0.913548	CDH1 expression	TP53 inactivation	Low	MSS/TP53-	MSS			-	-	-	-	-	-	-	-	-	-	-	-	-	-	-
GXA_3052	patient tumor	MSI	0	negative	147.354	32.7096	4.47423	57.8577	56.992	1.62216	2.48558	CDH1 expression	TP53 inactivation	Intermediate	MSI	MSI		PDX	MSI	0	negative	207.313	45.5577	5.8487	37.0635	89.8059	2.10627	2.56169	CDH1 expression	TP53 inactivation	Intermediate	MSI	MSI
GXA_3053	patient tumor	MSS	0	negative	169.578	18.8394	2.41256	49.6116	32.8513	0.898571	1.73554	CDH1 expression	TP53 inactivation	Intermediate	MSS/TP53-	MSS			-	-	-	-	-	-	-	-	-	-	-	-	-	-	-
GXA_3054	patient tumor	MSS	3.43182	negative	326.756	148.508	4.91849	288.974	77.9032	4.01925	7.30594	CDH1 expression	TP53 activation	High	MSS/TP53+	MSS		PDX	MSS	46.3118	negative	225.704	157.983	5.3506	182.694	70.2793	4.22989	4.80178	CDH1 expression	TP53 activation	High	MSS/TP53+	CIN
GXA_3055	patient tumor	MSS	0	negative	105.397	26.977	5.71259	39.6388	38.2044	1.77739	1.68211	CDH1 expression	TP53 inactivation	Intermediate	MSS/TP53-	MSS			-	-	-	-	-	-	-	-	-	-	-	-	-	-	-
GXA_3056	patient tumor	MSS	35749.4	positive	26.1715	9.01166	3.62232	27.2224	10.8643	0.966228	0.775358	CDH1 loss	TP53 inactivation	Low	MSS/EMT	EBV +			-	-	-	-	-	-	-	-	-	-	-	-	-	-	-
GXA_3057	patient tumor	MSI	0	negative	380.915	226.631	10.0237	127.518	134.052	6.68074	5.6868	CDH1 expression	TP53 activation	High	MSI	MSI		PDX	MSI	0	negative	147.769	123.15	3.81423	48.1658	57.483	3.22383	2.08453	CDH1 expression	TP53 activation	Intermediate	MSI	MSI
GXA_3058	patient tumor	MSS	0	negative	103.359	31.4083	5.27204	22.9378	19.9132	1.76969	0.91916	CDH1 expression	TP53 inactivation	Low	MSS/TP53-	MSS			-	-	-	-	-	-	-	-	-	-	-	-	-	-	-
GXA_3059	patient tumor	MSS	0	negative	271.643	113.233	2.88946	128.308	55.0741	2.8775	3.75007	CDH1 expression	TP53 activation	Intermediate	MSS/TP53+	MSS			-	-	-	-	-	-	-	-	-	-	-	-	-	-	-
GXA_3060	patient tumor	MSS	0	negative	135.822	39.294	4.57039	230.934	94.4794	1.77387	6.63475	CDH1 expression	TP53 inactivation	High	MSS/TP53-	MSS			-	-	-	-	-	-	-	-	-	-	-	-	-	-	-
GXA_3061	patient tumor	MSS	0.102697	negative	140.839	58.3235	1.08234	5.61374	6.62256	1.39391	0.26817	CDH1 expression	TP53 inactivation	Low	MSS/TP53-	MSS			-	-	-	-	-	-	-	-	-	-	-	-	-	-	-
GXA_3062	patient tumor	MSS	0	negative	37.1978	12.7502	1.42294	11.4587	8.51473	0.562537	0.423763	CDH1 loss	TP53 inactivation	Low	MSS/EMT	MSS			-	-	-	-	-	-	-	-	-	-	-	-	-	-	-
GXA_3063	patient tumor	MSS	0.138343	negative	423.423	73.8065	2.84857	148.252	197.869	2.08534	7.64973	CDH1 expression	TP53 inactivation	High	MSS/TP53-	MSS		PDX	MSS	0	negative	607.593	54.9497	2.56709	91.3963	140.658	1.61661	4.61912	CDH1 expression	TP53 inactivation	High	MSS/TP53-	CIN
GXA_3064	patient tumor	MSI	0.127635	negative	334.784	136.868	13.4391	46.5998	22.9258	5.63966	1.43421	CDH1 expression	TP53 activation	Intermediate	MSI	MSI			-	-	-	-	-	-	-	-	-	-	-	-	-	-	-
GXA_3065	patient tumor	MSS	0.161998	negative	15.0803	6.11634	0.687187	4.5848	4.32437	0.27085	0.192224	CDH1 loss	TP53 inactivation	Low	MSS/EMT	MSS			-	-	-	-	-	-	-	-	-	-	-	-	-	-	-
GXA_3066	patient tumor	MSS	0	negative	112.049	22.1915	3.57031	20.7815	25.9967	1.21676	1.02932	CDH1 expression	TP53 inactivation	Intermediate	MSS/TP53-	MSS			-	-	-	-	-	-	-	-	-	-	-	-	-	-	-
GXA_3067	patient tumor	MSS	0	negative	31.4795	14.2604	1.82948	263.436	33.8548	0.680886	5.74202	CDH1 loss	TP53 inactivation	High	MSS/EMT	MSS		PDX	MSS	48.8126	negative	144.98	32.41	4.44549	819.918	120.023	1.55702	17.4443	CDH1 expression	TP53 inactivation	High	MSS/TP53-	CIN
GXA_3068	patient tumor	MSS	0	negative	131.894	60.8749	2.74973	58.0593	53.9618	1.80695	2.41446	CDH1 expression	TP53 inactivation	Intermediate	MSS/TP53-	MSS			-	-	-								-	-	-	-	-
GXA_3069	patient tumor	MSI	0.0275546	negative	164.894	18.9288	3.72392	40.2459	39.5462	1.18533	1.72656	CDH1 expression	TP53 inactivation	Intermediate	MSI	MSI			MSI	0	negative	275.724	39.6302	3.20196	25.8466	47.5882	1.44397	1.4704	CDH1 expression	TP53 inactivation	Intermediate	MSI	MSI
GXA_3070	patient tumor	MSS	0.475589	negative	99.4524	12.6933	1.10132	56.2782	84.3382	0.491512	3.13186	CDH1 expression	TP53 inactivation	Intermediate	MSS/TP53-	MSS			-	-	-	-	-	-	-	-	-	-	-	-	-	-	-
GXA_3071	patient tumor	MSS	16913.7	positive	191.024	52.7807	15.4067	54.7374	42.8909	4.39674	2.07906	CDH1 expression	TP53 activation	Intermediate	MSS/TP53+	EBV +			-	-	-	-	-	-	-	-	-	-	-	-	-	-	-
GXA_3072	patient tumor	MSI	0	negative	Ø	Ø	Ø	Ø	Ø	Ø	Ø	Unknown	Unknown	Unknown	MSI	MSI			-	-	-	-	-	-	-	-	-	-	-	-	-	-	-
GXA_3073	patient tumor	MSS	0	negative	77.381	23.3647	2.9896	54.9462	25.6673	1.11387	1.65737	CDH1 expression	TP53 inactivation	Intermediate	MSS/TP53-	MSS			-	-	-	-	-	-	-	-	-	-	-	-	-	-	-
GXA_3074	patient tumor	MSS	0.0131001	negative	105.405	15.9014	1.86055	67.9342	45.8299	0.720239	2.39742	CDH1 expression	TP53 inactivation	Intermediate	MSS/TP53-	MSS			-	-	-	-	-	-	-	-	-	-	-	-	-	-	-
GXA_3075	patient tumor	MSS	0	negative	53.4015	18.4272	3.86539	36.321	37.0675	1.20611	1.59223	CDH1 expression	TP53 inactivation	Intermediate	MSS/TP53-	MSS			-	-	-	-	-	-	-	-	-	-	-	-	-	-	-
GXA_3076	patient tumor	MSS	0	negative	204.336	57.4675	3.10245	68.1415	35.353	1.81591	2.14241	CDH1 expression	TP53 inactivation	Intermediate	MSS/TP53-	MSS			-	-	-	-	-	-	-	-	-	-	-	-	-	-	-
GXA_3077	patient tumor	MSS	9603.4	positive	144.377	47.0213	7.59185	100.678	70.23	2.58401	3.61005	CDH1 expression	TP53 activation	Intermediate	MSS/TP53+	EBV +			-	-	-	-	-	-	-	-	-	-	-	-	-	-	-
GXA_3078	patient tumor	MSI	0	negative	335.552	85.9713	11.3109	132.708	90.7615	4.16603	4.71378	CDH1 expression	TP53 activation	High	MSI	MSI			-	-	-	-	-	-	-	-	-	-	-	-	-	-	-
GXA_3079	patient tumor	MSI	0	negative	57.4278	38.5254	2.48007	3.46852	5.19543	1.30434	0.19296	CDH1 expression	TP53 inactivation	Low	MSI	MSI		PDX	MSI	30.8622	negative	454.37	278.152	56.7374	62.0567	57.0656	17.1892	2.32856	CDH1 expression	TP53 activation	Intermediate	MSI	MSI
GXA_3080	patient tumor	MSS	0	negative	157.819	25.4687	4.63272	107.507	98.5515	1.51275	4.43699	CDH1 expression	TP53 inactivation	High	MSS/TP53-	MSS		PDX	MSS	0	negative	313.709	85.7052	4.7282	65.7378	67.4175	2.67055	2.61309	CDH1 expression	TP53 activation	Intermediate	MSS/TP53+	GS
GXA_3081	patient tumor	MSS	5272.06	positive	138.694	35.5495	39.0225	87.3894	55.6591	9.18655	3.00256	CDH1 expression	TP53 activation	Intermediate	MSS/TP53+	EBV +			-	-	-	-	-	-	-	-	-	-	-	-	-	-	-
GXA_3082	patient tumor	MSS	0	negative	3.07502	84.4435	7.4672	88.7029	52.8176	3.30038	2.95681	CDH1 loss	TP53 activation	Intermediate	MSS/EMT	MSS			-	-	-	-	-	-	-	-	-	-	-	-	-	-	-
GXA_3083	patient tumor	MSI	0.194019	negative	62.8909	25.1218	2.67032	16.8263	6.68785	1.0794	0.478575	CDH1 expression	TP53 inactivation	Low	MSI	MSI		PDX	MSI	0	negative	228.622	80.8135	15.7459	57.82	36.0978	4.84206	1.81085	CDH1 expression	TP53 activation	Intermediate	MSI	MSI
GXA_3084	patient tumor	MSS	1.5136	negative	41.0327	44.5366	2.10641	209.567	24.2921	1.34256	4.50263	CDH1 expression	TP53 inactivation	High	MSS/TP53-	MSS		PDX	MSS	0	negative	197.684	31.4027	1.41473	976.55	82.5524	0.91309	19.5076	CDH1 expression	TP53 inactivation	High	MSS/TP53-	CIN
GXA_3085	patient tumor	MSS	0	negative	372.258	58.1795	11.9975	17.937	12.0097	3.76311	0.630753	CDH1 expression	TP53 activation	Low	MSS/TP53+	MSS			-	-	-	-	-	-	-	-	-	-	-	-	-	-	-
GXA_3086	patient tumor	MSS	0.071775	negative	144.681	99.8399	3.41424	91.3501	62.179	2.72547	3.23741	CDH1 expression	TP53 activation	Intermediate	MSS/TP53+	MSS			-	-	-	-	-	-	-	-	-	-	-	-	-	-	-
GXA_3087	patient tumor	MSI	0	negative	24.2477	11.4939	2.49791	39.5949	41.397	0.771189	1.76017	CDH1 loss	TP53 inactivation	Intermediate	MSI	MSI		PDX	MSI	0	negative	321.296	68.4733	22.7692	75.9489	103.64	6.04371	3.56008	CDH1 expression	TP53 activation	High	MSI	MSI
GXA_3088	patient tumor	MSS	1.90913	negative	Ø	Ø	Ø	Ø	Ø	Ø	Ø	Unknown	Unknown	Unknown	MSS	MSS			-	-	-	-	-	-	-	-	-	-	-	-	-	-	-
GXA_3089	patient tumor	MSS	0	negative	95.0101	66.3146	2.56036	65.0713	48.4976	1.87387	2.41002	CDH1 expression	TP53 inactivation	Intermediate	MSS/TP53-	MSS			-	-	-	-	-	-	-	-	-	-	-	-	-	-	-
GXA_3090	patient tumor	MSI	0.116847	negative	181.923	116.688	6.1828	44.8627	48.2602	3.66184	2.02785	CDH1 expression	TP53 activation	Intermediate	MSI	MSI			-	-	-	-	-	-	-	-	-	-	-	-	-	-	-
GXA_3091	patient tumor	MSI	0.0085167	negative	187.691	139.735	2.09161	53.2122	17.386	3.23063	1.42046	CDH1 expression	TP53 activation	Intermediate	MSI	MSI			-	-	-	-	-	-	-	-	-	-	-	-	-	-	-
GXA_3092	patient tumor	MSS	0.0213104	negative	236.094	197.708	19.9823	114.045	38.824	8.27033	3.08295	CDH1 expression	TP53 activation	Intermediate	MSS/TP53+	MSS			-	-	-	-	-	-	-	-	-	-	-	-	-	-	-
GXA_3093	patient tumor	MSS	0	negative	31.703	8.61199	1.31999	10.5418	8.1326	0.45795	0.397248	CDH1 loss	TP53 inactivation	Low	MSS/EMT	MSS			-	-	-	-	-	-	-	-	-	-	-	-	-	-	-
GXA_3094	patient tumor	MSS	0.00367334	negative	14.7848	13.4947	0.551586	7.02193	3.1199	0.387965	0.207846	CDH1 loss	TP53 inactivation	Low	MSS/EMT	MSS			-	-	-	-	-	-	-	-	-	-	-	-	-	-	-
GXA_3095	patient tumor	MSI	0	negative	Ø	Ø	Ø	Ø	Ø	Ø	Ø	Unknown	Unknown	Unknown	MSI	MSI		PDX	MSI	0	negative	195.655	162.651	16.1582	42.5146	77.2473	6.54746	2.397	CDH1 expression	TP53 activation	Intermediate	MSI	MSI
GXA_3096	patient tumor	MSI	10.8225	negative	81.9993	37.2003	3.97886	12.092	16.4829	1.60373	0.632439	CDH1 expression	TP53 inactivation	Low	MSI	MSI		PDX	MSI	0	negative	202.867	102.96	32.4066	60.5822	93.0906	8.71078	3.05875	CDH1 expression	TP53 activation	Intermediate	MSI	MSI
GXA_3097	patient tumor	MSS	26.8782	negative	65.5654	50.5015	5.80023	32.6476	29.2768	2.2638	1.33133	CDH1 expression	TP53 inactivation	Intermediate	MSS/TP53-	MSS			-	-	-	-	-	-	-	-	-	-	-	-	-	-	-
GXA_3098	patient tumor	MSS	0.225896	negative	108.375	39.9204	4.03688	66.5466	49.7936	1.67038	2.46952	CDH1 expression	TP53 inactivation	Intermediate	MSS/TP53-	MSS			-	-	-	-	-	-	-	-	-	-	-	-	-	-	-
GXA_3099	patient tumor	MSS	0	negative	7.9513	3.15293	0.308667	2.17822	2.07652	0.129717	0.0918692	CDH1 loss	TP53 inactivation	Low	MSS/EMT	MSS			-	-	-	-	-	-	-	-	-	-	-	-	-	-	-
* threshold of EBV positivity: CT =20, AU=1000

## Sheet: Sup Data 4
Supplementary Data 4a: Patient characteristics with respect to the ACRG subtypes								Supplementary Data 4b: Patient characteristics with respect to the TCGA subtypes
Variables	MSI-Patients	MSS/EMT-Patients	MSS/TP53- -Patients	MSS/TP53+-Patients	MSS (unclassified)-Patients	Significance		Variables	MSI-Patients	EBV-Patients	MSS (unclassified)-Patients	Significance
Median age	63 (37-90)	62 (39-74)	65 (45-88)	63 (46-85)	66 (40-74)	Kruskal-Wallis test P=0.4130		Median age	63 (37-90)	71 (47-76)	63 (39-88)	Kruskal-Wallis test P=0.6166
Gender						Chi-square test P=0.1844		Gender				Chi-square test P=0.0141
Female	14	3	9	7	3			Female	14	6	16
Male	13	10	23	14	4			Male	13	4	47
Tumor location 1						Chi-square test P=0.0010		Tumor location 1				Chi-square test P=0.0209
Upper third	3	3	6	8	0			Upper third	3	6	11
Middle third	1	1	4	4	0			Middle third	1	1	8
Lower third	22	6	18	8	6			Lower third	22	3	35
Entire	1	0	4	1	1			Entire	1	0	6
Unknown	0	3	0	0	0			Unknown	0	0	3
Tumor location 2						Chi-square test P=0.0075		Tumor location 2				Chi-square test P=0.1339
Lesser Curvature	7	4	13	7	0			Lesser Curvature	7	1	23
Greater curvature	5	2	5	3	2			Greater curvature	5	1	11
Anterior wall	7	1	6	1	1			Anterior wall	7	2	7
Posterior wall	1	2	3	6	2			Posterior wall	1	4	9
Circumference	7	1	5	4	2			Circumference	7	2	10
Unknown	0	3	0	0	0			Unknown	0	0	3
Tumor location 3								Tumor location 3				Chi-square test P=0.3128
Angle	1	1	3	1	0	Chi-square test P=0.7126		Angle	1	0	5
Antrum	14	5	13	4	2			Antrum	14	1	23
Body, Fundus	4	2	7	7	3			Body, Fundus	4	4	15
Cardia, GE junction	2	3	2	3	0			Cardia, GE junction	2	3	5
Pylorus	1	1	0	1	0			Pylorus	1	0	2
Entire	5	1	7	5	2			Entire	5	2	13
WHO classification						Chi-square test P=0.1523		WHO classification				Chi-square test P=0.1449
W/D and M/D tubular	12	2	12	6	2			W/D and M/D tubular	12	1	21
P/D tubular	11	4	11	10	4			P/D tubular	11	8	21
Signet ring cell	0	5	2	2	1			Signet ring cell	0	1	9
Mucinous	1	1	3	1	0			Mucinous	1	0	5
Papillary	0	0	1	1	0			Papillary	0	0	2
Others	3	1	3	1	0			Others	3	0	5
Lauren classification						Chi-square test P=0.0225		Lauren classification				Chi-square test P=0.2374
Intestinal	17	2	20	9	5			Intestinal	17	2	34
Diffuse	9	11	9	11	2			Diffuse	9	7	26
Mixed	1	0	3	1	0			Mixed	1	1	3
pT - primary tumor stage						Chi-square test P=0.0013		pT - primary tumor stage				Chi-square test P=0.2777
T1	3	0	1	0	2			T1	3	1	2
T2	16	2	14	13	4			T2	16	6	27
T3	6	7	14	5	0			T3	6	1	26
T4	2	1	3	3	1			T4	2	2	6
Unknown	0	3	0	0	0			Unknown	0	0	2
pN - lymph node stage						Chi-square test P=0.0053		pN - lymph node stage				Chi-square test P=0.2651
N0	11	0	8	4	2			N0	11	3	11
N1	10	3	6	8	2			N1	10	3	17
N2	2	2	8	5	1			N2	2	2	14
N3	4	6	10	4	2			N3	4	2	20
Unknown	0	2	0	0	0			Unknown	0	0	1
pM - distant metastasis stage						Chi-square test P=0.0093		pM - distant metastasis stage				Chi-square test P=0.3694
pM0	26	9	30	17	6			pM0	26	10	53
pM1	1	2	2	4	1			pM1	1	0	9
Unknown	0	2	0	0	0			Unknown	0	0	1
AJCC stage						Chi-square test P=0.0370		AJCC stage				Chi-square test P=0.1369
I	5	1	3	0	3			I	5	1	6
II	14	1	11	10	0			II	14	4	18
III	7	9	16	7	3			III	7	5	30
IV	1	2	2	4	1			IV	1	0	9
Lymphovascular invasion						Chi-square test P=0.0013		Lymphovascular invasion				Chi-square test P=0.2598
Positive	14	6	23	14	4			Positive	14	5	42
Negative	13	4	9	7	3			Negative	13	5	18
Unknown	0	3	0	0	0			Unknown	0	0	3
Venous invasion						Chi-square test P=0.0015		Venous invasion				Chi-square test P=0.3683
Positive	4	3	10	5	2			Positive	4	2	18
Negative	23	7	22	16	5			Negative	23	8	42
Unknown	0	3	0	0	0			Unknown	0	0	3
Perineural invasion						Chi-square test P<0.0001		Perineural invasion				Chi-square test P=0.0357
Positive	7	8	17	13	3			Positive	7	6	35
Negative	20	2	15	8	4			Negative	20	4	25
Unknown	0	3	0	0	0			Unknown	0	0	3
EBV						Chi-square test P<0.0001		EBV				Chi-square test P<0.0001
Positive	0	1	0	8	1			Positive	0	10	0
Negative	27	12	32	13	6			Negative	27	0	63
Unknown	0	0	0	0	0			Unknown	0	0	0

## Sheet: Sup Data 5
Supplementary Data 5: concordance between the Lauren classification of the patient tumors and the resulting PDX.
	Intestinal-Patient	Diffuse-Patient	Mixed-Patient
Intestinal-PDX	19	1	0
Diffuse-PDX	0	4	0
Mixed-PDX	2	1	0
	Chi-square test P=0.0001

## Sheet: Sup Data 6
Supplementary Data 6: overlap between patient tumors subtypes and PDX subtypes regarding the TCGA and ACRG classification
ACRG classification
	MSI-Patients	MSS/EMT-Patients	MSS/TP53+-Patients	MSS/TP53- -Patients	MSS (unclassified)-Patients
MSI-PDX	15	0	0	0	0
MSS/EMT-PDX	0	0	0	0	0
MSS/TP53+-PDX	0	0	2	1	0
MSS/TP53- -PDX	0	1	1	5	2
Chi-square test P=0.0003
TCGA classification
	MSI-Patients	EBV-Patients	MSS-Patients
MSI_PDX	15	0	0
EBV-PDX	0	0	0
CIN-PDX	0	0	10
GS-PDX	0	0	2
Fisher´s exact test P<0.0001, MSI vs. MSS (CIN and GS combined)

## Sheet: Sup Data 7
Supplementary Data 7: Type of alterations in the 27 gastric PDX models, determined by whole exome sequencing
Tumor name	C>A	C>G	C>T	Indels	T>A	T>C	T>G
GXA_3002	149	61	684	298	32	166	47
GXA_3005	94	51	654	354	28	121	42
GXA_3011	161	56	683	515	36	171	49
GXA_3012	45	42	124	57	12	48	25
GXA_3013	70	59	179	33	23	58	39
GXA_3023	137	21	484	388	18	198	31
GXA_3027	11	18	77	27	8	28	11
GXA_3029	40	38	233	71	17	76	31
GXA_3036	127	19	588	533	15	100	29
GXA_3037	111	43	670	577	16	185	27
GXA_3038	35	21	55	63	8	29	12
GXA_3039	16	16	51	52	3	15	7
GXA_3040	36	46	89	65	15	26	27
GXA_3044	177	67	591	195	33	181	43
GXA_3052	163	78	879	654	54	225	62
GXA_3054	47	52	209	64	25	70	39
GXA_3057	182	53	826	565	61	371	53
GXA_3063	102	129	417	156	44	200	54
GXA_3067	56	72	220	75	26	75	26
GXA_3069	189	97	853	853	51	338	86
GXA_3079	293	94	1376	1180	105	570	106
GXA_3080	63	63	253	141	41	136	44
GXA_3083	164	120	1052	777	61	377	70
GXA_3084	159	109	785	178	64	236	75
GXA_3087	233	93	824	595	56	324	85
GXA_3095	232	78	829	745	59	334	58
GXA_3096	141	90	747	562	49	215	59

## Sheet: Sup Data 8
Supplementary Data 8: Ploidy and chromosomal rearrangements of the 27 gastric PDX with indication of the TCGA subtypes
Tumor name	ploidy	No of gene amplifications	No of gene deletions	No of gene SCNA (amplifications + deletions)	TCGA subtype-PDX
GXA_3012	2.9458	52	103	155	CIN
GXA_3013	2.74275	0	42	42	CIN
GXA_3029	3.78291	73	20	93	CIN
GXA_3038	2.62653	37	6	43	CIN
GXA_3039	3.45951	105	5	110	CIN
GXA_3040	3.6548	0	79	79	CIN
GXA_3054	3.58659	246	12	258	CIN
GXA_3063	2.79837	30	18	48	CIN
GXA_3067	1.99311	23	38	61	CIN
GXA_3084	2.65015	250	7	257	CIN
GXA_3027	3.06885	0	13	13	GS
GXA_3080	3.75029	3	12	15	GS
GXA_3002	2.11202	0	2	2	MSI
GXA_3005	2.09896	0	5	5	MSI
GXA_3011	2.09251	0	1	1	MSI
GXA_3023	2.06	0	0	0	MSI
GXA_3036	2.0474	0	4	4	MSI
GXA_3037	2.18131	0	5	5	MSI
GXA_3044	3.86845	45	94	139	MSI
GXA_3052	2.08999	1	1	2	MSI
GXA_3057	2.09591	0	1	1	MSI
GXA_3069	2.10769	0	3	3	MSI
GXA_3079	2.08367	0	9	9	MSI
GXA_3083	2.03815	0	1	1	MSI
GXA_3087	3.35168	6	6	12	MSI
GXA_3095	2.07134	0	3	3	MSI
GXA_3096	2.07826	0	5	5	MSI

## Sheet: Sup Data 9
Supplementary Data 9a: Deletions in MSS PDX (GISTIC)																			Supplementary Data 9b: Amplifications in MSS PDX (GISTIC)
cytoband	3p14.2	11q11	4q13.2	1q21.3	6p25.3	10q23.33	11p15.4	16p13.3	20p12.1	19q13.2	8p23.3	15q11.2	4p16.3	5q14.3					cytoband	2p11.2	14q32.33	17q12	8q24.21	3q26.31	8q24.22	8q21.13	8q23.2	1p34.2	17q11.2	7q22.1	6q23.3	6p21.1
q value	0.0012491	0.0040286	0.0041943	0.088431	0.088431	0.088431	0.088431	0.088431	0.088431	0.092066	0.13894	0.21797	0.22722	0.23174					q value	5.1227e-14	0.00015995	0.0015369	7.425e-05	0.0061445	0.00015995	0.014419	0.029932	0.085085	0.073555	0.1765	0.18238	0.18238
residual q value	0.0012491	0.0040286	0.0041943	0.088431	0.088431	0.088431	0.088431	0.088431	0.088431	0.092832	0.13894	0.21797	0.22722	0.22722					residual q value	5.1227e-14	0.00015995	0.0018964	0.00221	0.0061445	0.013221	0.020479	0.059111	0.085085	0.11578	0.1765	0.18238	0.18238
wide peak boundaries	chr3:59009804-61522371	chr11:55119918-55297859	chr4:69043085-69204004	chr1:150819445-150853164	chr6:1553837-2569051	chr10:64241283-135374737	chr11:5733200-5798431	chr16:1-2808783	chr20:13912029-15984136	chr19:46044579-46189113	chr8:1-8214303	chr15:1-45800188	chr4:1-191273063	chr5:1-180857866					wide peak boundaries	chr2:88925213-89118793	chr14:105295401-105777182	chr17:34663392-35261481	chr8:128164339-130528748	chr3:167765073-195612680	chr8:131572069-140635803	chr8:79684709-90223677	chr8:91194184-116916899	chr1:38183179-41091638	chr17:23309049-25209274	chr7:96400532-108434633	chr6:122839751-148971351	chr6:41413433-66033176
genes in wide peak	FHIT	OR4P4	UGT2B17	LCE3C	FOXC1	hsa-mir-202	OR52N1	hsa-mir-940	FLRT3	CYP2A7	hsa-mir-596	hsa-mir-147b	hsa-mir-578	hsa-mir-340					genes in wide peak	[RPIA]	[TMEM121]	ERBB2	MYC	hsa-mir-944	hsa-mir-30d	CA1	hsa-mir-548a-3	hsa-mir-30c-1	hsa-mir-144	hsa-mir-106b	hsa-mir-548a-2	hsa-mir-133b
		OR4C11			GMDS	hsa-mir-609	OR52N5	hsa-mir-662	MACROD2		ANGPT2	hsa-mir-627	hsa-mir-577	hsa-mir-585								GRB7		hsa-mir-28	ADCY8	CA2	hsa-mir-875	BMP8B	ALDOC	ACHE	hsa-mir-588	hsa-mir-586
		OR4S2				hsa-mir-936		ABCA3			DEFA1	hsa-mir-626	hsa-mir-302b	hsa-mir-218-2								NEUROD2		hsa-mir-569	KCNQ3	CA3	ANGPT1	COL9A2	CRYBA1	ASNS	ARG1	CRISP1
		OR4C6				hsa-mir-146b		ARHGDIG			DEFA3	hsa-mir-211	hsa-mir-297	hsa-mir-103-1								PNMT		hsa-mir-551b	ST3GAL1	E2F5	ATP6V1C1	FHL3	FLOT2	AZGP1	CTGF	BMP5
						hsa-mir-608		ATP6V0C			DEFA4	ACTC1	hsa-mir-576	hsa-mir-146a								MED1		ACTL6A	SLA	FABP4	RUNX1T1	INPP5B	RPL23A	AP1S1	EPB41L2	DST
						hsa-mir-607		CCNF			DEFA5	APBA2	hsa-mir-575	hsa-mir-378								TCAP		AHSG	TG	FABP5	CDH17	MYCL1	SDF2	CUX1	EYA4	BYSL
						hsa-mir-107		CLCN7			DEFA6	B2M	hsa-mir-574	hsa-mir-145								STARD3		BCL6	WISP1	IL7	COX6C	NDUFS5	SUPT6H	CYP3A7	FABP7	RUNX2
						hsa-mir-346		DCI			DEFB1	BUB1B	hsa-mir-573	hsa-mir-584								IKZF3		AP2M1	NDRG1	IMPA1	DPYS	NFYC	TNFAIP1	CYP3A4	FUCA2	CCND3
						hsa-mir-606		DNASE1L2			DEFB4	CAPN3	hsa-mir-218-1	hsa-mir-874								CRKRS		CLCN2	KHDRBS3	MMP16	GEM	POU3F1	VTN	CYP3A5	GRM1	CDC5L
						ACADSB		E4F1			CLN8	CHRM5	hsa-mir-572	hsa-mir-886								PPP1R1B		CPN2	EFR3A	PMP2	EIF3E	PPT1	FOXN1	DLD	HIVEP2	SLC29A1
						ACTA2		GFER			MYOM2	CHRNA7	hsa-mir-95	hsa-mir-583								C17orf37		CRYGS	LRRC6	TPD52	KCNS2	RLF	SLC13A2	DLX5	IFNGR1	GCLC
						ADAM8		HAGH			DLGAP2	CKMT1B	hsa-mir-943	hsa-mir-9-2								FBXL20		DGKG	FAM135B	CPNE3	MATN2	PABPC4	UNC119	DLX6	LAMA2	GSTA1
						ADD3		HBA1			ARHGEF10	EPB42	hsa-mir-571	hsa-mir-582								PERLD1		DVL3	PHF20L1	WWP1	ODF1	KCNQ4	TIAF1	SLC26A3	MAP3K5	GSTA2
						ADK		HBA2			KBTBD11	GABRA5	ADD1	hsa-mir-449b										ECT2	ZFAT	STMN2	POLR2K	RIMS3	TRAF4	EPHB4	MYB	GSTA3
						ADRA2A		HBM			SPAG11B	GABRB3	ADH1A	hsa-mir-581										EHHADH	TMEM71	HEY1	RPL30	ZMPSTE24	KIAA0100	EPO	NMBR	GSTA4
						ADRB1		HBQ1			FBXO25	GABRG3	ADH1B	hsa-mir-580										EIF4A2	COL22A1	MRPS28	SDC2	PPIE	SPAG5	GNB2	ENPP1	GUCA1A
						ANXA7		HBZ			AGPAT5	GANC	ADH1C	hsa-mir-579										EIF4G1	OC90	C8orf70	SPAG1	CAP1	SARM1	GPR22	ENPP3	GUCA1B
						ANXA11		IGFALS			DEFB103A	GATM	ADH4	hsa-mir-887										EPHB3		FAM82B	STK3	SF3A3	POLDIP2	HRBL	PEX7	HCRTR2
						FAS		MPG			CSMD1	GCHFR	ADH5	ADCY2										ETV5		CNGB3	KLF10	MACF1	ERAL1	LAMB1	PLAGL1	HSP90AB1
						ARL3		NDUFB10			MCPH1	PDIA3	ADH6	ADRA1B										EVI1		PAG1	TRHR	MYCBP	TMEM97	LRCH4	PKIB	IL17A
						BMPR1A		NME3			DEFB104A	ITPKA	ADH7	ADRB2										FGF12		SNX16	TRPS1	HEYL	GIT1	MCM7	PTPRK	MCM3
						BNIP3		NME4			C8orf42	IVD	ADRA2C	ANXA6										GHSR		ZBTB10	UQCRB	UTP11L	PIPOX	DNAJB9	RPS12	MDFI
						CAMK2G		NTHL1			ERICH1	LTK	AFM	APC										GP5		ZFAND1	YWHAZ	HPCAL4	NLK	NPTX2	SGK1	MEA1
						CASP7		NTN2L			ZNF596	MAP1A	AFP	TRIM23										HRG		LRRCC1	FZD6	TRIT1	C17orf63	NRCAM	TCF21	MEP1A
						ENTPD1		PDPK1			DEFB105A	MEIS2	AGA	ARSB										HES1		PSKH2	CCNE2	RHBDL2	NUFIP2	LOC4951	TNFAIP3	MUT
						CHUK		PKD1			DEFB106A	MFAP1	ALB	ATOX1										IL1RAP		CHMP4C	EBAG9	OXCT2	TAOK1	ORC5L	TPD52L1	NFKBIE
						ABCC2		RPL3L			DEFB107A	TRPM1	AMBN	ALDH7A1										KNG1		WDR21C	TTC35	RRAGC	PHF12	SERPINE1	UTRN	PEX6
						COL13A1		RPS2			XKR5	NDN	ANK2	BHMT										LPP		RALYL	RIMS2	SMAP2	RAB34	PCOLCE	EPM2A	PGC
						COL17A1		SOLH			DEFB103B	OCA2	SLC25A4	BNIP1										MDS1		SLC7A13	PTDSS1	C1orf176	CORO6	SLC26A4	STX7	PGK2
						COX15		SSTR5			OR4F21	PLCB2	ANXA3	BTF3										NDUFB5		CNBD1	HRSP12	ZNF643	SSH2	PIK3CG	PEX3	PKHD1
						CPN1		TCEB2			DEFB107B	RAD51	ANXA5	C6										OPA1		ATP6V0D2	PGCP	C1orf108	TP53I13	POLR2J	STX11	POLH
						CTBP2		TPSAB1			DEFB104B	RYR3	APBB2	C7										CLDN11		REXO1L1	POP1	GJA9	IFT20	PRKAR2B	VNN2	PPP2R5D
						CYP2C19		TSC2			DEFB106B	SCG5	AREG	C9										SERPINI1		SLC10A5	ZFPM2	NT5C1A	PIGS	RELN	VNN1	PRIM2
						CYP2C8		UBE2I			DEFB105B	SNRPN	RHOH	CAMK4										SERPINI2		CA13	RAD54B	MFSD2	SLC46A1	PSMC2	TAAR5	PTK7
						CYP2C9		C16orf35			SPAG11A	SORD	ART3	CAMK2A										PIK3CA		LOC389672	WDSOF1	TMCO2	LOC116236	SRPK2	MAP7	PRPH2
						CYP2C18		AXIN1			LOC728358	SPINT1	ATOH1	CAMLG										PLD1		C8orf59	RNF19A	ZNF684	TLCD1	SYPL1	TAAR2	RHAG
						CYP2E1		RGS11				SRP14	ATP5I	CANX										POLR2H		ZNF704	KIAA1429	ZNF642	FLJ25006	TAC1	MED23	SRF
						CYP17A1		CACNA1H				THBS1	NKX3-2	CAST										PRKCI		FABP9	RGS22	BMP8A	SEZ6	TAF6	AKAP7	TBCC
						CYP26A1		BAIAP3				TJP1	BMP3	CCNB1										MASP1		LOC646486	PABPC1	KIAA0754	ANKRD13B	TFR2	TBPL1	TFAP2B
						DMBT1		RHBDL1				TP53BP1	BMPR1B	CCNG1										PSMD2			KCNV1		TMEM199	TRIP6	KIAA0408	CRISP2
						DNA2		PIGQ				TYRO3	BST1	CCNH										RFC4			LRP12		PROCA1	VGF	PHACTR2	VEGFA
						DNTT		SYNGR3				UBE3A	BTC	CD14										SFRS10			RRM2B		DHRS13	ZAN	BCLAF1	PTP4A1
						DOCK1		SLC9A3R2				MKRN3	CAMK2D	CD74										ST6GAL1			MTERFD1		FLJ40504	ZNF3	TRDN	PLA2G7
						DUSP5		RAB11FIP3				SLC30A4	CASP3	CDC25C										SKIL			ZNF706		NEK8	ZKSCAN1	CITED2	TFEB
						ECHS1		IFT140				EIF3J	CASP6	CDH6										SLC2A2			UBR5		MYO18A	ZSCAN21	HBS1L	SUPT3H
						EGR2		TELO2				LOC100137047-PLA2G4B	CCKAR	CDH9										SOX2			AZIN1		SEBOX	TRRAP	SMPDL3A	GCM1
						EIF4EBP2		NUBP2				SNAP23	CCNA2	CDH10										SST			OTUD6B		LOC647099	BUD31	RAB32	NCR2
						EMX2		MSLN				HERC2	CCNG2	CDH12										THPO			PPM2C			PLOD3	SASH1	MED20
						FGF8		STUB1				SNURF	SCARB2	CDH18										TLOC1			RBM35A			AP4M1	HEY2	SLC25A27
						FGFR2		MRPL28				SLC28A2	CD38	CDK7										FXR1			OXR1			PMPCB	HEBP2	BAG2
						GFRA1		TBL3				TGM5	LRBA	CDO1										TP63			LAPTM4B			ATP5J2	CCDC28A	POLR1C
						GLUD1		RNPS1				HISPPD2A	CDS1	CDX1										CHRD			TMEM55A			ARPC1B	MOXD1	MAD2L1BP
						GOT1		MAPK8IP3				AQR	CLGN	CETN3										TNFSF10			GOLSYN			PBEF1	PDE7B	TRAM2
						PRLHR		TPSD1				ARHGAP11A	CENPC1	CHD1										EIF2B5			INTS8			RASA4	HDDC2	CUL7
						GPR26		SRRM2				LCMT2	CENPE	CKMT2										USP13			ENY2			LRRC17	AIG1	RCAN2
						GRK5		TPSG1				SLC12A6	CLCN3	ERCC8										CLDN1			NECAB1			POP7	VTA1	CRISP3
						GRID1		RAB26				RASGRP1	CNGA1	AP3S1										MAP3K13			PLEKHF2			COG5	HECA	C6orf108
						HABP2		DECR2				SERF2	CPE	CLTB										ADIPOQ			NPAL2			ZNHIT1	IL20RA	CNPY3
						HELLS		SOX8				GPR176	CRMP1	COX7C										ECE2			BAALC			ARPC1A	AHI1	FRS3
						HHEX		AMDHD2				CHP	CSN1S1	CRHBP										ABCC5			GRHL2			SH2B2	VNN3	SLC22A7
						HK1		POLR3K				OIP5	CSN2	HAPLN1										ALG3			SLC25A32			STAG3	ECHDC1	CAPN11
						HMX2		SEPX1				BAHD1	CSN3	CSF1R										KCNMB2			TM7SF4			CPSF4	GPR126	ICK
						HNRPH3		GNG13				MTMR15	CTBP1	CSF2										IGF2BP2			NCALD			COPS6	KIAA1244	ENPP4
						TLX1		KCTD5				MAPKBP1	CTSO	CSNK1A1										CLDN16			NUDCD1			DUS4L	C6orf115	PARC
						HPS1		LUC7L				GOLGA8A	DGKQ	CSNK1G3										PDCD10			TSPYL5			PDAP1	PBOV1	UBR2
						HTR7		TBC1D24				RTF1	DCK	VCAN										NLGN1			TMEM67			LAMB4	TRMT11	PHF3
						IDE		CASKIN1				CYFIP1	DCTD	NKX2-5										TNIK			MTDH			LMTK2	PERP	KIAA0240
						IFIT2		CRAMP1L				MGA	DHX15	CTNNA1										MCF2L2			PKHD1L1			ZKSCAN5	ALDH8A1	CD2AP
						IFIT1		RAB40C				VPS39	DMP1	CTNND2										ATP11B			TP53INP1			CLDN15	OR2A4	ZNF318
						IFIT3		TMEM8				KIAA0574	DRD5	DAB2										VPS8			CSMD3			BRI3	C6orf103	YIPF3
						INPP5A		CHTF18				CCNDBP1	DSPP	DAP										GPR160			SLC26A7			DKFZP434B0335	RNF146	USP49
						KCNMA1		GBL				C15orf2	EDNRA	DBN1										FETUB			CTHRC1			PTCD1	SF3B5	ZNF451
						KIF11		RHBDF1				HYPK	EGF	DMXL1										LAMP3			OSR2			FBXO24	TAAR8	FBXO9
						ABLIM1		NARFL				TMEM87A	EIF4E	DHFR										KCNMB3			FAM92A1			HBP1	FBXO30	GNMT
						LIPA		TPSB2				RPAP1	ELF2	DIAPH1										GOLIM4			C8orf38			ZRF1	L3MBTL3	TNFRSF21
						MAT1A		HS3ST6				PLDN	ENPEP	DNAH5										ZNF639			ABRA			PILRB	RSPO3	TINAG
						MGMT		PDIA2				GREM1	EPHA5	DOCK2										PEX5L			ANKRD46			PILRA	LTV1	TMEM14A
						MKI67		UNKL				RPUSD2	EREG	DPYSL3										DNAJB11			C8orf37			PNPLA8	REPS1	PRICKLE4
						MXI1		LMF1				TUBGCP4	ETFDH	DRD1										DCUN1D1			VPS13B			FIS1	ARHGAP18	MRPL2
						NDUFB8		C16orf24				EHD4	EVC	SLC26A2										KLHL24			TMEM74			ACTL6B	FAM54A	CYP39A1
						NFKB2		MRPS34				DUOX2	F11	HBEGF										TBCCD1			SNX31			ARS2	TMEM200A	GLULD1
						NODAL		METRN				NDUFAF1	FABP2	DUSP1										LEPREL1			TMEM64			PUS7	IL22RA2	RAB23
						NRAP		C16orf33				NUSAP1	ACSL1	EBF1										ABCF3			C8orf47			ALKBH4	C6orf192	CLIC5
						OAT		TMEM204				TMEM85	FAT	EFNA5										PARL			DPY19L4			ZCWPW1	ADAT2	HMGCLL1
						P4HA1		C16orf59				SPTBN5	FGA	EGR1										MFN1			FBXO43			C7orf43	RLBP1L2	GTPBP2
						PAX2		FAHD1				CTDSPL2	FGB	ETF1										YEATS2			RSPO2			MLL5	TAAR9	CENPQ
						PCBD1		PRSS27				KLF13	FGF2	F2R										MYNN			RBM12B			BAIAP2L1	TAAR1	MRPS18A
						PDE6C		ITFG3				DUOX1	FGF5	F2RL1										EIF5A2			GDF6			BCAP29	STXBP5	MRPS10
						PGAM1		WDR24				MAGEL2	FGFR3	F2RL2										MCCC1						MEPCE	NCOA7	LRRC1
						PITX3		TRAF7				DLL4	FGG	F12										HRASLS						SLC12A9	HINT3	TMEM63B
						PLAU		HAGHL				INOC1	FRG1	FABP6										MRPL47						ACN9	SAMD3	TRERF1
						PNLIP		C16orf13				PPP1R14D	GAB1	FAT2										AADACL1						SMURF1	SLC2A12	AARS2
						PNLIPRP1		C16orf14				MTMR10	GABRA2	FBN2										SLC7A14						RINT1	RNF217	XPO5
						PNLIPRP2		GNPTG				ZNF770	GABRA4	FER										SENP2						MOSPD3	NKAIN2	KIAA1586
						PPA1		RHOT2				CEP27	GABRB1	FGF1										GNB4						GIGYF1	OLIG3	ENPP5
						PPP1R3C		ZNF598				FAM82C	GABRG1	FGF10										RTP4						RABL5	TXLNB	ELOVL5
						PPP3CB		HN1L				DNAJC17	GAK	FGFR4										MAGEF1						CYP3A43	C6orf191	MRPL14
						PRF1		SPSB3				NOLA3	GC	FOXD1										ZMAT3						ZNF655	SHPRH	DLK2
						SRGN		RPUSD1				NDNL2	GK2	FOXI1										FNDC3B						PVRIG	TAAR6	COL21A1
						HTRA1		C16orf42				C15orf24	GLRB	FLT4										ATP13A3						GAL3ST4	SLC35D3	TFAP2D
						PSAP		WFIKKN1				PAK6	GNRHR	FYB										TBL1XR1						PRKRIP1	C6orf91	TTBK1
						PSD		NOXO1				CASC5	GPM6A	GABRA1										ZBBX						CBLL1	C6orf58	PAQR8
						PTEN		CCDC78				AVEN	GRK4	GABRA6										LRRC31						ORAI2	C6orf173	C6orf153
						PTPRE		RNF151				ATP10A	GRIA2	GABRB2										MAP6D1						OR2AE1	C6orf174	ABCC10
						ALDH18A1		LOC146325				GJD2	GRID2	GABRG2										PHC3						TSC22D4	C6orf190	KLC4
						RBP4		FBXL16				VPS18	CXCL1	GABRP										SPATA16						TRIM56	SAMD5	C6orf142
						RGR		WDR90				SQRDL	CXCL2	GDF9										B3GNT5						ARMC10		TJAP1
						RGS10		EME2				ZFP106	CXCL3	GDNF										ATP13A4						ZNF394		IL17F
						RPS24		C16orf73				SPATA5L1	GRSF1	GFRA3										ARPM1						TRIM4		EFHC1
						SCD		PRSS33				CHAC1	GUCY1A3	GHR										KLHL6						MYLC2PL		FOXP4
						SFRP5		NPW				C15orf29	GUCY1B3	GLRA1										TMEM41A						EMID2		KLHDC3
						SFTPA1B		C16orf79				WDR76	GYPA	GLRX										CAMK2N2						MUC17		TAF8
						SFTPA2B		LOC283871				TMEM62	GYPB	GM2A										RPL39L						LOC154907		PTCRA
						SFTPD		FLJ36208				SPG11	GYPE	GRK6										DNAJC19						THAP5		TCTE1
						FBXW4		LOC283951				ELL3	H2AFZ	GPX3										FAM131A						FLJ36031		KHDRBS2
						SLC18A2		LOC339123				NIPA2	HADH	GRIA1										LRRC15						BHLHB8		C6orf65
						SLIT1		LOC388199				C15orf48	HTT	NR3C1										TMEM207						ZNF498		GSTA5
						SNCG		C1QTNF8				C15orf41	HGFAC	GRM6										RTP1						C7orf38		OPN5
						SUPV3L1		LOC390667				ZFYVE19	UBE2K	GTF2H2										TTC14						C7orf47		GPR115
						TACR2		MPFL				FRMD5	HMGB2	GZMA										WDR49						GPC2		GPR116
						TAF5		CEMP1				DISP2	HNRPD	GZMK										LRRC34						LRWD1		TDRD6
						TCF7L2						CHRFAM7A	HPGD	HARS										C3orf59						FBXL13		SPATS1
						TECTB						ARHGAP11B	HTN1	HEXB										CCDC50						NAPEPLD		C6orf223
						TIAL1						ATPBD4	HTN3	HINT1										POP2						ATXN7L1		C6orf206
						TLL2						CCDC32	IBSP	HK3										HTR3C						FLJ23834		C6orf154
						UROS						C15orf23	IDUA	HMGCR										LIPH						TMEM130		FAM83B
						VCL						BMF	CFI	HMGCS1										HTR3D						C7orf51		GPR111
						VDAC2						SHF	IGFBP7	HMMR										RPL22L1						CNPY4		DEFB110
						WNT8B						DUOXA1	IGJ	HNRPAB										NAALADL2						POLR2J2		DEFB111
						XPNPEP1						CHST14	RBPJ	HNRPH1										UTS2D						LOC255374		DEFB112
						SLC25A16						CASC4	IL2	HRH2										HTR3E						ZNF789		DEFB113
						SHOC2						TUBGCP5	IL8	HSD17B4										LOC285382						MOGAT3		DEFB114
						ADAM12						TGM7	IL15	HSPA4										TPRG1						GJC3		GPR110
						UTF1						CATSPER2	ING2	HSPA9										CCDC39						GATS		RPL7L1
						NDST2						NIPA1	CXCL10	NDST1										LOC344657						C7orf52		SLC35B2
						LIPF						PLA2G4E	IRF2	HTR1A										SAMD7						SLC26A5		GFRAL
						EIF3A						TRIM69	KDR	HTR4										RTP2						LHFPL3		CRIP3
						GBF1						C15orf43	KIT	IK										OSTN						LOC389541		KLHL31
						LDB1						TMCO5	KLKB1	IL3										ATP13A5						LOC402573		LOC441150
						SGPL1						ZSCAN29	LETM1	IL4										C3orf65						UFSP1		C6orf138
						BTRC						TTBK2	LRPAP1	IL5																MGC57359
						CH25H						CDAN1	MAD2L1	IL6ST																MGC119295
						PKD2L1						STRC	SMAD1	IL7R																POLR2J3
						BTAF1						OTUD7A	MANBA	IL9																UPLP
						PAPSS2						SPRED1	MGST2	IL12B
						INA						PGBD4	CXCL9	IL13
						PDLIM1						ADAL	AFF1	IRF1
						SMC3						EXDL1	NR3C2	ISL1
						NEURL						FSIP1	MSX1	ITGA1
						BUB3						RHOV	MTNR1A	ITGA2
						DDX21						UBR1	MTTP	ITK
						LGI1						AGPAT7	MUC7	KCNMB1
						NOLC1						PLA2G4F	MYL5	KCNN2
						DLG5						LRRC57	NDUFC1	KIF2A
						GSTO1						C15orf55	NEK1	TNPO1
						CHST3						C15orf21	NFKB1	LCP2
						BAG3						OR4N4	NKX6-1	LECT2
						VPS26A						FAM98B	NPY1R	LIFR
						MINPP1						PLA2G4D	NPY2R	LMNB1
						MPHOSPH1						LOC283755	NPY5R	LNPEP
						SEC24C						LOC283767	PCDH7	LOX
						SH3PXD2A						GOLGA8G	PDGFRA	LTC4S
						FAM53B						A26B1	PDE6B	CD180
						SLK						FMN1	PDHA2	SMAD5
						SPOCK2						C15orf52	PET112L	MAN2A1
						ZNF518A						GOLGA8E	PF4	MAP1B
						DCLRE1A						OR4M2	PF4V1	MCC
						FRAT1						C15orf53	PITX2	MEF2C
						PPIF						C15orf54	PKD2	MAP3K1
						ACTR1A						DUOXA2	PLRG1	MFAP3
						SMNDC1						GOLGA8B	EXOSC9	MGAT1
						NPM3						EIF2AK4	POLR2B	MOCS2
						CBARA1						FLJ32679	POU4F2	MSH3
						GLRX3						CKMT1A	PPEF2	MSX2
						RPP30						SERINC4	PPAT	MTRR
						DPYSL4						LOC643007	PPBP	MYO10
						TACC2						C15orf56	PPID	NAIP
						SORBS1						LOC650137	PPP2R2C	NDUFA2
						ERLIN1						LOC100137047	PPP3CA	NDUFS4
						LBX1						PLA2G4B	PRKG2	NDUFS6
						NRG3							MAPK10	NEUROG1
						MGEA5							PTPN13	NPM1
						TUBGCP2							QDPR	NPR3
						PRDX3							RAP1GDS1	OCLN
						C10orf116							REST	OXCT1
						VAX1							RFC1	PAM
						ATE1							RGS12	PCDH1
						POLR3A							RNF4	PCDHGC3
						LDB3							ABCE1	PCSK1
						SEC23IP							RPL9	PDE4D
						ECD							RPL34	PDE6A
						RAB11FIP2							RPS3A	PDGFRB
						CPEB3							S100P	PFDN1
						INPP5F							SC4MOL	PGGT1B
						DUX4							CXCL6	PIK3R1
						NT5C2							CXCL11	PITX1
						PDCD11							CXCL5	POU4F3
						SORCS3							SFRP2	PPIC
						KIAA0913							SGCB	PPP2CA
						WAPAL							SH3BP2	PPP2R2B
						PPRC1							SNCA	PRKAA1
						KIAA0157							SOD3	MAPK9
						RRP12							SPINK2	PRLR
						TBC1D12							SPP1	PROP1
						DNAJC9							SRP72	PTGER4
						DNMBP							STATH	RAD1
						FRAT2							SULT1E1	PURA
						SIRT1							TACR3	RAD17
						MYST4							TDO2	RARS
						TSPAN15							TEC	RASA1
						IFIT5							TLL1	RASGRF2
						RP11-529I10.4							TLR1	RPL37
						SEC31B							TLR2	RPS14
						NUDT13							TLR3	RPS23
						ATRNL1							TMSL3	SDHA
						HERC4							TRPC3	SEPP1
						C10orf137							TXK	SGCD
						LRIT1							UBE2D3	SKP1
						TCTN3							UCHL1	SKP2
						KIAA1279							UCP1	SLC1A3
						C10orf12							UGDH	SLC6A3
						ANKRD2							UGT2B4	SLC6A7
						CNNM1							UGT2B7	SLC9A3
						FER1L3							UGT2B10	SLC12A2
						AP3M1							UGT2B15	SLC34A1
						ANKRD1							UGT2B17	SLC22A4
						GHITM							UGT8	SLC22A5
						KIAA1274							VEGFC	SLIT3
						PDCD4							WFS1	SMN1
						VENTX							WHSC1	SMN2
						C10orf28							WHSC2	SNCB
						POLL							ZNF141	SNX2
						CTNNA3							SLBP	SPARC
						BLNK							GLRA3	SPINK1
						NRBF2							ACOX3	SPOCK1
						KCNIP2							SPARCL1	SRD5A1
						CUZD1							SMARCA5	SRP19
						CALY							SORBS2	STK10
						NEUROG3							PRSS12	TAF7
						ASCC1							CPZ	TAF9
						EXOSC1							NOL14	TARS
						MRPS16							C4orf8	TBCA
						FAM26B							USO1	TCF7
						CUTC							UNC5C	ZNF354A
						PLCE1							MAP2K1IP1	TCOF1
						DUSP13							PDE5A	TERT
						GALNAC4S-6ST							SLC4A4	NR2F1
						SUFU							SAP30	TGFBI
						ACSL5							INPP4B	THBS4
						PANK1							PROM1	TRIO
						KIAA1128							HERC3	TTC1
						EXOC6							PHOX2B	UBE2B
						FAM35A							STBD1	UBE2D2
						DDIT4							CDKL2	VDAC1
						CCNJ							PAPSS1	WNT8A
						2005-03-01							LDB2	XRCC4
						ZRANB1							LRAT	ZNF131
						C10orf92							SCYE1	ST8SIA4
						NSMCE4A							NDST3	REEP5
						DNAJB12							SLIT2	SERF1A
						CNNM2							RAB28	NME5
						C10orf26							TMPRSS11D	ENC1
						C10orf118							ABCG2	AP3B1
						CRTAC1							HAND2	PDLIM4
						CEP55							ADAMTS3	PPAP2A
						LRRC20							CLOCK	STC2
						CWF19L1							CEP135	PDE8B
						SLC29A3							RAPGEF2	EIF4EBP3
						C10orf59							KIAA0232	PCDHGB4
						PI4K2A							MFAP3L	CDC23
						H2AFY2							SEC24D	ADAM19
						HIF1AN							G3BP2	FGF18
						RUFY2							WDR1	HDAC3
						BRWD2							HS3ST1	SQSTM1
						C10orf6							FGFBP1	P4HA2
						CCAR1							HNRPDL	HSPB3
						DHX32							TSPAN5	ATP6V0E1
						PPP2R2D							ENAM	SEMA5A
						FAM45B							C4orf6	ATG12
						TDRD1							FAM13A1	OSMR
						DNAJC12							MFSD10	PTTG1
						BCCIP							SPRY1	PDLIM7
						C10orf2							MAEA	C5orf13
						SAR1A							TLR6	TRIP13
						TM9SF3							PCGF3	CNOT8
						ENTPD7							ANAPC10	HAND1
						ZMIZ1							ATP8A1	MED7
						AS3MT							SPON2	HOMER1
						STAMBPL1							PGRMC2	MYOT
						GPAM							SEC24B	ADAMTS2
						KIAA1598							TACC3	SCAMP1
						KIAA1600							SLC30A9	NRG2
						SEMA4G							CXCL13	CXCL14
						MYOZ1							SLC34A2	H2AFY
						PLEKHA1							MAB21L2	RNF14
						AVPI1							PAICS	CARTPT
						HPSE2							MXD4	SNCAIP
						C10orf84							PDLIM5	NUP155
						CDH23							RRH	KIAA0372
						LHPP							CORIN	CLINT1
						PBLD							UGT2B11	PCDHGA8
						NPFFR1							PLK4	PCDHA9
						C10orf54							PTTG2	ZFYVE16
						MMS19							CPLX1	MATR3
						NOC3L							HPSE	MAML1
						IKZF5							SLC26A1	KIAA0141
						ZDHHC6							NMU	JAKMIP2
						CUEDC2							SMR3B	PJA2
						DDX50							NPFFR2	DDX46
						FBXL15							PPARGC1A	GFPT2
						C10orf76							MORF4	SLC23A1
						HPS6							UGT2A1	GNPDA1
						MMRN2							CCNI	SRA1
						TMEM180							LIAS	PDCD6
						C10orf119							ADAM29	EDIL3
						SYNPO2L							PRDM5	COL4A3BP
						C10orf95							LSM6	RAD50
						C10orf81							NUDT6	KIF20A
						PDZD7							ANXA10	G3BP1
						OBFC1							KLHL2	LHFPL2
						C10orf88							SCRG1	SDCCAG10
						UBTD1							HSPA4L	2006-03-01
						C10orf57							SEC31A	APBB3
						HKDC1							RUFY3	CCNO
						C10orf79							MMRN1	TNIP1
						CXXC6							DUX4	GNB2L1
						LRRC27							LIMCH1	BASP1
						TNKS2							WDFY3	TINP1
						TRIM8							PALLD	FST
						TSPAN14							DCUN1D4	SLU7
						KAZALD1							TBC1D9	PAIP1
						SFXN3							METAP1	POLR3G
						SLC25A28							TBC1D1	RGS14
						ELOVL3							KIAA0746	SLC12A7
						C10orf11							KIAA0922	PLK2
						PCGF6							PDS5A	IQGAP2
						LOXL4							LPHN3	SEC24A
						ZDHHC16							TRIM2	CPLX2
						C10orf58							MAN2B2	C5orf4
						DYDC2							ANP32C	C5orf3
						PCGF5							SLC7A11	MRPS30
						GPR123							CCRN4L	BRD8
						LZTS2							DKFZP564O0823	TCERG1
						LCOR							FAM149A	BTNL3
						NKX6-2							RCHY1	SUB1
						MRPL43							ANKRD17	HNRNPA0
						AFAP1L2							STAP1	LMAN2
						PLA2G12B							FBXL5	SPINK5
						MYPN							FBXO8	POLS
						C10orf33							CHIC2	SOX30
						USMG5							SMR3A	TPPP
						ZNF503							D4S234E	ESM1
						AIFM2							PPA2	KIF3A
						ATAD1							DAPP1	ADAMTS6
						ARHGAP19							DKK2	MGAT4B
						KNDC1							INTU	B4GALT7
						KIAA1754							ASAHL	EXOC3
						CCDC109A							GPR78	SYNPO
						MTG1							COQ2	RHOBTB3
						PCDH21							ARFIP1	RNF44
						FANK1							SULT1B1	ABLIM3
						TMEM10							PDLIM3	ELL2
						SYCE1							PGDS	CCT5
						OPN4							ZNF330	SV2C
						C10orf65							TMPRSS11E	PDZD2
						SORCS1							ZCCHC4	TBC1D9B
						PRAP1							ANAPC4	ARHGAP26
						ZNF511							SPOCK3	FSTL4
						CHCHD1							MRPS18C	MRPS27
						ZMYND17							LAP3	ATP10B
						TTC18							KLHL5	N4BP3
						C10orf90							SEPSECS	2008-09-01
						BTBD16							COPS4	FBXL7
						FAM24A							AADAT	UBXD8
						PSTK							HSD17B11	HISPPD1
						PIK3AP1							LEF1	WWC1
						C10orf83							HERC5	FBXW11
						ZFYVE27							KLF3	ACSL6
						MMP21							C4orf18	PHF15
						COMTD1							PLAC8	LARP1
						C10orf4							LARP7	KIAA0947
						ANKRD22							EMCN	PPWD1
						SFXN2							MYOZ2	HARS2
						PDZD8							ACCN5	OTP
						C10orf32							GALNT7	SKIV2L2
						KIAA1975							NUDT9	NNT
						GSTO2							NUP54	TTC33
						C10orf78							STX18	ZNF346
						CLRN3							FGFRL1	AMACR
						C10orf104							CLDN22	SSBP2
						PNLIPRP3							CYTL1	BHMT2
						SFXN4							NOLA1	TNFAIP8
						CPXM2							SH3TC1	NIPBL
						ADAMTS14							UGT2B28	GEMIN5
						C10orf129							RBM47	PCDHGA12
						SAMD8							PCDH18	LRRTM2
						LIPJ							USP53	KIAA0888
						TRUB1							OTUD4	RAI14
						VTI1A							TET2	CCDC69
						DYDC1							DCHS2	PCDHB5
						EIF5AL1							FLJ20184	FBXL21
						HECTD2							PIGG	KLHL3
						FGFBP3							C4orf30	TSPAN17
						C10orf82							OCIAD1	FBXO4
						C10orf46							COMMD8	OR4F3
						USP54							ODAM	HAVCR1
						NKX2-3							C4orf27	CYFIP2
						TMEM20							HERC6	PKD2L2
						CCDC147							CCDC109B	UQCRQ
						FUT11							2001-03-01	AFF4
						OIT3							BANK1	PRELID1
						C10orf91							LARP2	IL17B
						PWWP2B							SDAD1	DIMT1L
						PPAPDC1A							TMEM33	MAT2B
						PAOX							LGI2	SLC27A6
						FAM24B							BBS7	SNX24
						PLAC9							UBA6	MRPL22
						C10orf56							NEIL3	RNASEN
						UNC5B							PGM2	PCDHB1
						STOX1							C4orf19	DMGDH
						C10orf35							FBXW7	TLX3
						TYSND1							TBC1D19	KCNIP1
						C10orf27							PI4K2B	ZNF354C
						ATOH7							TMEM144	IRX4
						REEP3							FLJ11184	TAS2R1
						JMJD1C							UFSP2	TMED7
						EBF3							CNO	ISOC1
						FAM26C							C4orf21	RPL26L1
						C10orf93							STK32B	SAR1B
						TCERG1L							C4orf16	LOC51149
						HSPA12A							MAML3	SLC45A2
						C10orf125							CHRNA9	DCTN4
						JAKMIP3							BMP2K	IPO11
						STK32C							DDX60	MGC29506
						BLOC1S2							CDKN2AIP	PAIP2
						GPR120							LYAR	CDKL3
						KCNK18							ODZ3	RXFP3
						DUPD1							N4BP2	PCDH12
						CYP26C1							TMEM34	GCNT4
						VWA2							2011-09-01	C5orf5
						NANOS1							EXOC1	FAM53C
						LRIT2							LRP2BP	REEP2
						HMX3							TMEM165	PRR16
						LRRTM3							PDGFC	COMMD10
						NHLRC2							TUBB4Q	POLK
						C10orf96							SLC2A9	DDX41
						SH2D4B							FSTL5	HSPC111
						C10orf99							BDH2	LARS
						SLC16A12							SMARCAD1	CXXC5
						CC2D2B							MEPE	HMP19
						ARMS2							STOX2	ZFR
						C10orf120							PRDM8	UIMC1
						METTL10							UTP3	RAPGEF6
						FOXI2							INTS12	ERAP1
						C10orf132							ANKRD50	JMJD1B
						FAM45A							ATP10D	RNUXA
						C10orf62							KIAA1211	RAB24
						C10orf55							RNF150	PELO
						IFIT1L							TBC1D14	RBM27
						FRG2B							SORCS2	FAM134B
						SPRN							CC2D2A	FAM105A
						NPS							KLHL8	DHX29
						C10orf141							PCDH10	DDX4
						LIPK							KIAA1430	FLJ10404
						LIPN							FNIP2	MTMR12
						SFTPA1							SLAIN2	SGTB
						FAM22A							SHROOM3	ARL15
						FAM22D							STIM2	TMED9
						SFTPA2							SH3RF1	ZCCHC10
						TD1							KIAA1530	PCDH24
													KIAA1627	GIN1
													WDR19	WDR55
													ZFYVE28	ANKHD1
													GBA3	NSUN2
													ENOPH1	CCDC99
													PROL1	THG1L
													DC2	WDR70
													IL21	AGGF1
													RXFP1	WDR41
													AFAP1	BXDC2
													GUF1	C5orf22
													SPCS3	TMCO6
													SCOC	TRIM36
													C4orf41	GALNT10
													NEUROG2	NOLA2
													SLC39A8	RBM22
													NCAPG	CEP72
													HHIP	RIOK2
													NDST4	DEPDC1B
													AGXT2L1	BDP1
													USP46	RNF130
													MRPL1	ERBB2IP
													RASL11B	PCDHGC5
													ELOVL6	PCDHGC4
													TNIP2	PCDHGB7
													C4orf15	PCDHGB6
													C4orf31	PCDHGB5
													FAT4	PCDHGB3
													ARSJ	PCDHGB2
													SRD5A3	PCDHGB1
													ARHGAP10	PCDHGA11
													MLF1IP	PCDHGA10
													THAP9	PCDHGA9
													NSUN7	PCDHGA7
													UGT2A3	PCDHGA6
													GSTCD	PCDHGA5
													MAP9	PCDHGA4
													TNIP3	PCDHGA3
													PHF17	PCDHGA2
													SCD5	PCDHGA1
													DNAJB14	PCDHB15
													TMEM156	PCDHB14
													WWC2	PCDHB13
													FRAS1	PCDHB12
													NARG1	PCDHB11
													FLJ21511	PCDHB10
													C4orf29	PCDHB9
													ALPK1	PCDHB8
													GRPEL1	PCDHB7
													MED28	PCDHB6
													CXXC4	PCDHB4
													KCNIP4	PCDHB3
													KIAA1712	PCDHB2
													SETD7	PCDHAC2
													PLA2G12A	PCDHAC1
													FIP1L1	PCDHA13
													TLR10	PCDHA12
													SLC25A31	PCDHA11
													RAB33B	PCDHA10
													ARHGAP24	PCDHA8
													FGFBP2	PCDHA7
													SNX25	PCDHA6
													TTC29	PCDHA5
													MND1	PCDHA4
													SLC10A7	PCDHA3
													TKTL2	PCDHA2
													C4orf17	PCDHA1
													GPR103	ANKH
													CCDC98	CCL28
													KIAA1109	NMUR2
													MFSD7	FEM1C
													C4orf14	C5orf15
													TMEM175	PRDM9
													ABLIM2	CDC42SE2
													HOPX	TRPC7
													COL25A1	KIAA1191
													USP38	ERGIC1
													LNX1	CLK4
													OSAP	ODZ2
													ARD1B	CNOT6
													AGPAT9	NLN
													CBR4	AHRR
													PIGY	ZNF608
													TMEM128	KCTD16
													C4orf35	SEMA6A
													ZNF518B	ARRDC3
													FHDC1	PCDHB16
													LOC90826	ANKRA2
													CCDC149	HMHB1
													DDX60L	LOC63920
													LOC91431	GOLPH3
													YTHDC1	MCCC2
													C4orf42	EPB41L4A
													TMEM129	CENPK
													NAF1	ERAP2
													MOBKL1A	RGNEF
													TIFA	NSD1
													FAM114A1	SIL1
													RG9MTD2	CENTD3
													MRFAP1	C5orf28
													MGC21874	RMND5B
													MGC16169	FBXL17
													HTRA3	YTHDC2
													HEL308	RANBP17
													CYP2U1	AGXT2
													C1QTNF7	SLC30A5
													MRFAP1L1	CENPH
													DDIT4L	MRPL36
													MIST	GPBP1
													WDR17	C5orf42
													CENTD1	BRD9
													ANTXR2	GRAMD3
													OCIAD2	PCYOX1L
													SCLT1	FASTKD3
													C4orf33	IRX1
													TMEM155	C5orf23
													PABPC4L	CCNJL
													ADAD1	SH3TC2
													ZFP42	PANK3
													LIN54	PARP8
													SPATA18	SAP30L
													C4orf32	ANKRD55
													TMPRSS11B	TXNDC15
													GNPDA2	MCTP1
													SPATA4	PTCD2
													CPEB2	ZDHHC11
													EVC2	LPCAT1
													ARL9	BTNL8
													AASDH	SPEF2
													PDCL2	DOK3
													C4orf36	ELOVL7
													C4orf28	FLJ13611
													TRAM1L1	ZFP2
													OTOP1	RUFY1
													ENPP6	CPEB4
													NHEDC2	PRR7
													ASB5	NDFIP1
													NHEDC1	CLPTM1L
													ZNF827	OR4F16
													SH3D19	FBXO38
													NFXL1	YIPF5
													NPAL1	TRIM7
													PAQR3	TIGD6
													LOC152573	ADAMTS12
													SCFD2	SPRY4
													ZNF595	MXD3
													C4orf39	NUDT12
													JAKMIP1	SLC4A9
													THAP6	ATG10
													C4orf26	ROPN1L
													KLB	SLC25A2
													FAM53A	SPATA9
													PPM1K	TSSK1B
													FLJ25371	C5orf21
													C4orf23	GPR98
													RASGEF1B	PCBD2
													SPATA5	UTP15
													BBS12	ZCCHC9
													DCLK2	MED10
													GPR125	PSD2
													TRIM60	ANKRD32
													MMAA	THOC3
													ZNF509	ZBED3
													TIGD2	GFM2
													RASSF6	C5orf32
													RBM46	MEGF10
													SGMS2	SPINK7
													COX7B2	SPZ1
													GSX2	CARD6
													ZNF721	TRIM52
													SYNPO2	HAVCR2
													LOC201725	AGXT2L2
													SLC10A4	MST150
													TIGD4	NKD2
													TMEM154	TSLP
													C4orf34	FCHSD1
													TMEM192	UNC5A
													RWDD4A	FAM105B
													CCDC111	C5orf30
													TAPT1	ZNF622
													TRIML2	LYRM7
													CNOT6L	TRIM41
													SRD5A2L2	SLC25A46
													LCORL	FAM44B
													C4orf22	CDKN2AIPNL
													EPGN	COL23A1
													ZNF718	TIMD4
													ELMOD2	NDUFAF2
													NPNT	ZNF300
													CCDC110	MYOZ3
													MFSD8	UBTD2
													CCDC96	LMBRD2
													FAM44A	MRPS36
													C4orf7	LOC92270
													NAP1L5	SCGB3A1
													WDR21B	ZFP62
													CYP4V2	FTMT
													CRIPAK	SFXN1
													DOK7	FNIP1
													RNF212	SNX18
													LOC285501	SLC35A4
													GPRIN3	GPRIN1
													COX18	PWWP2A
													YIPF7	C1QTNF2
													FRYL	C1QTNF3
													RNF175	2003-03-01
													C4orf37	FCHO2
													ZAR1	RAB3C
													FLJ25770	LYSMD3
													TMPRSS11A	LOC116349
													TRIML1	LEAP2
													LOC339977	SCGB3A2
													NAT8L	ZNF354B
													ESSPL	C5orf35
													ANKRD56	IL31RA
													LRIT3	EMB
													LOC345222	SLCO6A1
													SLC10A6	PPARGC1B
													HSD17B13	FLJ40243
													ANKRD37	EGFLAM
													POLN	PRRC1
													KCTD8	C5orf33
													FLJ46481	UGT3A1
													CCDC4	CAPSL
													LOC389207	JMY
													TMPRSS11F	LOC133874
													USP17	ZNF474
													TRIM61	CCDC127
													TRIM75	OR2Y1
													HELT	LOC134121
													SYT14L	LOC134145
													C4orf40	CMBL
													AMTN	POU5F2
													MGC48628	DNAJC21
													LOC401152	AFAP1L1
													LOC402176	GRPEL2
													MTHFD2L	TMEM171
													FLJ12993	TMEM174
													LOC441054	LSM11
													GALNT17	C5orf37
													FRG2	GPR151
													CISD2	STARD4
													UGT2A2	WDR36
													LOC643751	NUDCD2
													DEFB131	UBLCP1
													CLRN2	ACOT12
													LOC646603	ANKRD43
													LOC650293	SHROOM1
													LOC729830	C5orf24
													TMPRSS11E2	SFRS12
													RELL1	C5orf20
													PSAPL1	SLC38A9
														SLC36A2
														SPINK5L3
														C5orf41
														CCDC100
														LOC153328
														TMEM167
														LOC153364
														TMEM161B
														SRFBP1
														PLEKHG4B
														ZMAT2
														MARVELD2
														C5orf38
														IRX2
														BTNL9
														ARSK
														FAM81B
														FLJ25439
														CCDC112
														FAM71B
														PRELID2
														SH3RF2
														PLAC8L1
														RNF145
														MIER3
														CDC20B
														UGT3A2
														PAPD4
														DCP2
														MGC42105
														LIX1
														ZNF366
														FAM151B
														S100Z
														ADAMTS16
														ADAMTS19
														HIGD2A
														DNAJC18
														FAM153B
														RANBP3L
														CCDC125
														C5orf29
														CMYA5
														STK32A
														FLJ90650
														SLC36A1
														RICTOR
														EIF4E1B
														RASGEF1C
														SERINC5
														SH3PXD2B
														FAM153A
														ARL10
														C5orf36
														GPR150
														DTWD2
														RELL2
														LOC285636
														SLC36A3
														KIF4B
														OR2V2
														FLJ37543
														RNF180
														SFRS12IP1
														ZNF454
														RGMB
														RFESD
														CHSY3
														SLC6A19
														TMEM173
														LOC340069
														ARSI
														ANKRD34B
														PFN3
														PLCXD3
														ACTBL2
														TMEM157
														MTX3
														CATSPER3
														SLC6A18
														ICHTHYIN
														HCN1
														SLCO4C1
														TICAM2
														DND1
														C5orf34
														MAST4
														C5orf25
														LOC389257
														C5orf39
														ISCA1L
														FLJ27505
														MGC23985
														FLJ41603
														FLJ33360
														RGS7BP
														SPINK6
														ANKHD1-EIF4EBP3
														SPINK5L2
														C5orf40
														2011-03-01
														LOC441108
														LOC492311
														LOC493869
														TIFAB
														CTXN3
														ECSM2
														DKFZP686E2158
														LOC643226
														SPINK9
														CCNI2
														LOC646227
														LOC653147
														DKFZP686M0199
														LOC653314
														FAM153C
														LOC728340
														SERF1B
														OR4F29
														LOC730394

## Sheet: Sup Data 10
Supplementary Data 10a: Deletions in MSI PDX (GISTIC)										Supplementary Data 10b: Amplifications in MSI PDX (GISTIC)
cytoband	3p14.2	4q13.2	16q23.1	1q21.3	1p36.11	15q24.3				cytoband	2p11.2	14q32.33	4p16.1	3p26.2	3q27.2	3q26.2	7q36.2	8p23.3	8p11.23	7q31.32
q value	3.7341e-17	1.2764e-07	3.604e-07	4.1622e-05	0.078567	0.094553				q value	3.3688e-52	1.7104e-12	0.064632	0.14703	0.14703	0.14703	0.14703	0.14703	0.14703	0.20703
residual q value	3.7341e-17	1.2764e-07	3.604e-07	4.1622e-05	0.078567	0.094553				residual q value	3.3688e-52	1.7104e-12	0.064632	0.14703	0.14703	0.14703	0.14703	0.14703	0.14703	0.20703
wide peak boundaries	chr3:59009804-61522371	chr4:69043085-69204004	chr16:76686560-78186085	chr1:150819445-150853164	chr1:26972249-27114559	chr15:74419543-75014755				wide peak boundaries	chr2:88924885-89184546	chr14:105295401-105700614	chr4:9823259-9844366	chr3:1-48518810	chr3:180309945-199501827	chr3:163709533-178133527	chr7:129626922-158821424	chr8:2082849-2334909	chr8:39345202-39507456	chr7:97483061-147636440
genes in wide peak	FHIT	UGT2B17	WWOX	LCE3C	SFN	SCAPER				genes in wide peak	RPIA	TMEM121	WDR1	hsa-mir-565	hsa-mir-922	hsa-mir-569	hsa-mir-595	MYOM2	ADAM18	hsa-mir-490
					NR0B2									hsa-mir-564	hsa-mir-570	hsa-mir-551b	hsa-mir-153-2			hsa-mir-29b-1
					ATPBD1B									hsa-mir-138-1	hsa-mir-944	BCHE	hsa-mir-671			hsa-mir-335
					PIGV									hsa-mir-26a-1	hsa-mir-28	ECT2	hsa-mir-490			hsa-mir-183
					GPATCH3									hsa-mir-128b	ACTL6A	EVI1	hsa-mir-29b-1			hsa-mir-129-1
					ZDHHC18									hsa-mir-563	AHSG	GHSR	hsa-mir-335			hsa-mir-593
														hsa-mir-885	APOD	MDS1	ABP1			hsa-mir-592
														ACAA1	BCL6	CLDN11	AKR1B1			hsa-mir-106b
														ACVR2B	BDH1	SERPINI1	BPGM			ACHE
														ATP2B2	AP2M1	SERPINI2	BRAF			AKR1B1
														BTD	CLCN2	PLD1	CALD1			ARF5
														CAMP	CPN2	PRKCI	CASP2			AZGP1
														CAV3	CRYGS	SI	CDK5			OPN1SW
														CCK	DGKG	SKIL	CHRM2			BPGM
														ENTPD3	DLG1	SLC2A2	CLCN1			BRAF
														CDC25A	DVL3	TLOC1	CPA1			CALD1
														CCR1	EHHADH	TNFSF10	CPA2			CALU
														CCR2	EIF4A2	PDCD10	DPP6			CAPZA2
														CCR3	EIF4G1	SLITRK3	EN2			CASP2
														CCR4	EPHB3	NLGN1	EPHA1			CAV1
														CCR5	ETV5	TNIK	EPHB6			CAV2
														CCR8	FGF12	GPR160	EZH2			CFTR
														CCBP2	GP5	GOLIM4	GBX1			CHRM2
														CTNNB1	HRG	MYNN	MNX1			AP1S1
														CX3CR1	HES1	EIF5A2	HTR5A			CLCN1
														CYP8B1	IL1RAP	AADACL1	INSIG1			CPA1
														DAZL	KNG1	SLC7A14	KCNH2			CPA2
														FANCD2	LPP	FNDC3B	KEL			CUX1
														FBLN2	MFI2	ZBBX	MEST			CYP3A7
														GLB1	MUC4	LRRC31	MKLN1			CYP3A4
														GOLGA4	NDUFB5	PHC3	NDUFB2			CYP3A5
														XCR1	OPA1	SPATA16	NOS3			DLD
														GRM7	PAK2	ARPM1	CNOT4			SLC26A3
														HRH1	PCYT1A	WDR49	PIP			EPHA1
														IL5RA	PIK3CA	LRRC34	PODXL			EPHB4
														IRAK2	POLR2H	RPL22L1	PRSS1			EPHB6
														ITGA9	PPP1R2	NAALADL2	PRSS2			EPO
														ITPR1	MASP1	LOC344657	TAS2R38			FLNC
														RPSA	PSMD2	SAMD7	PTN			GNB2
														LTF	RFC4		PTPRN2			GPR22
														MAP4	RPL35A		RARRES2			GPR37
														MLH1	SFRS10		RHEB			GRM8
														MOBP	ST6GAL1		SHH			HRBL
														MYD88	SOX2		SLC4A2			IFRD1
														MYL3	SST		SMARCD3			IMPDH1
														NKTR	TFRC		AKR1D1			IRF5
														OGG1	THPO		SSBP1			KCND2
														OXTR	FXR1		TBXAS1			KEL
														PLCD1	TP63		VIPR2			LAMB1
														PLXNB1	CHRD		XRCC2			LEP
														PPARG	EIF2B5		ZYX			LRCH4
														PTHR1	USP13		ARHGEF5			MCM7
														RAB5A	CLDN1		ZNF212			DNAJB9
														RAF1	MAP3K13		ZNF282			MEST
														RARB	ADIPOQ		CUL1			MET
														RPL15	KIAA0226		TRIM24			MKLN1
														RPL32	ECE2		MGAM			NDUFA5
														SATB1	ABCC5		DGKI			NDUFB2
														SCN5A	TNK2		ACCN3			CNOT4
														SCN10A	ALG3		PDIA4			NPTX2
														SEC13	IGF2BP2		UBE3C			NRCAM
														SETMAR	CLDN16		FAM131B			NRF1
														SLC6A1	NCBP2		FAM115A			ORC5L
														SLC6A6	MCF2L2		DNAJB6			SERPINE1
														SLC6A11	ATP11B		ABCF2			PAX4
														SMARCC1	VPS8		FASTK			PCOLCE
														STAC	CENTB2		ABCB8			SLC26A4
														SYN2	UBXD7		PAXIP1			PIK3CG
														TDGF1	FETUB		SSPO			PIP
														TGM4	LAMP3		NUP205			PODXL
														TGFBR2	KCNMB3		CLEC5A			POLR2J
														THRB	ZNF639		MKRN1			PPP1R3A
														TIMP4	PEX5L		CNTNAP2			PRKAR2B
														CLEC3B	DNAJB11		GIMAP2			PRSS1
														TOP2B	DCUN1D1		OR2F1			PRSS2
														NR2C2	KLHL24		SLC13A4			RELN
														UBE2E1	PIGX		COPG2			PSMC2
														UBE2E2	TBCCD1		TPK1			TAS2R38
														UBP1	LEPREL1		DENND2A			PTN
														VHL	ABCF3		ZNF777			PTPRZ1
														VIPR1	LSG1		TMEM176B			SLC13A1
														WNT7A	PARL		HIPK2			SMO
														XPC	MFN1		WDR91			SPAM1
														ZNF35	YEATS2		REPIN1			AKR1D1
														BRPF1	MCCC1		ATP6V0A4			SRPK2
														COLQ	HRASLS		TAS2R3			SSBP1
														EOMES	MRPL47		TAS2R4			SYPL1
														CAMK1	SENP2		CPA4			TAF6
														BHLHB2	GNB4		PRKAG2			TBXAS1
														PCAF	RTP4		LUC7L2			TFR2
														LIMD1	MAGEF1		MRPS33			TRIP6
														CCRL2	ATP13A3		NUB1			UBE2H
														RPL14	MAP6D1		TAS2R5			VGF
														SEC22C	PIGZ		CSGlcA-T			ZAN
														LRRFIP2	B3GNT5		NCAPG2			WNT2
														SLC22A14	IQCG		CHCHD3			ZNF3
														SLC22A13	ATP13A4		WDR60			ZKSCAN1
														SH3BP5	FYTTD1		TMEM140			ZSCAN21
														SLC4A7	LRCH3		GIMAP4			ZYX
														VGLL4	C3orf34		GIMAP5			ST7
														EDEM1	LMLN		TMEM176A			ARHGEF5
														TBC1D5	KLHL6		TRPV6			TRRAP
														TATDN2	TMEM41A		AGK			TRIM24
														EPM2AIP1	TMEM44		TRPV5			BUD31
														LBA1	CAMK2N2		ZC3HAV1			MGAM
														SRGAP3	TM4SF19		AKR1B10			WASL
														IQSEC1	RPL39L		ACTR3B			PLOD3
														DLEC1	DNAJC19		KIAA1147			DGKI
														ENDOGL1	FAM131A		FAM62B			AP4M1
														XYLB	ZDHHC19		ZNF398			ATP6V1F
														OXSR1	LRRC15		KIAA1549			PMPCB
														NR1D2	FAM43A		MLL3			ATP5J2
														PDCD6IP	TMEM207		EXOC4			FAM131B
														ARPC4	RTP1		GALNT11			DOCK4
														ZNF197	TTC14		LMBR1			FAM115A
														NME6	C3orf59		NOM1			ARPC1B
														CTDSPL	C3orf21		PARP12			PBEF1
														EIF1B	CCDC50		CREB3L2			RASA4
														TADA3L	POP2		LRRC61			AASS
														CRTAP	RNF168		C7orf49			LRRC17
														ATG7	HTR3C		ZNF767			POP7
														CXCR6	LIPH		TTC26			FAM3C
														CSPG5	HTR3D		JHDM1D			COG5
														CHL1	OSTalpha		TMUB1			ZNHIT1
														ARPP-21	FBXO45		SLC37A3			ARPC1A
														CCR9	MUC20		KRBA1			SH2B2
														TREX1	SENP5		SLC35B4			STAG3
														SCN11A	TCTEX1D2		TMEM209			CPSF4
														TRAK1	C3orf43		ADCK2			COPS6
														DHX30	UTS2D		PLXNA4			DUS4L
														SACM1L	HTR3E		ZC3HAV1L			ZNF277
														SCAP	LOC285382		CPA5			PDAP1
														EXOSC7	TPRG1		TSGA14			TFEC
														CAND2	CCDC39		C7orf29			LAMB4
														CLASP2	RTP2		TSGA13			LMTK2
														GPD1L	OSTN		CENTG3			KIAA0265
														RFTN1	ATP13A5		OR9A4			NUP205
														NBEAL2	WDR53		OR9A2			AHCYL2
														NUP210	LRRC33		C7orf34			TNPO3
														PLCL2	C3orf65		TMEM139			HYAL4
														ANKRD28			NOBOX			TSPAN12
														KLHL18			OR2A14			CLEC5A
														LARS2			OR6B1			MKRN1
														CAPN7			OR2F2			ZKSCAN5
														MKRN2			ZNF786			CLDN15
														FBXL2			LOC136242			BRI3
														CNOT10			KLF14			DKFZP434B0335
														TMEM158			C7orf45			POT1
														THUMPD3			SVOPL			PTCD1
														MYRIP			MTPN			CNTNAP2
														PTPN23			LRGUK			TES
														HIGD1A			ASB10			OR2F1
														SUSD5			TRYX3			FBXO24
														HACL1			RNF32			SLC13A4
														TTLL3			CLEC2L			COPG2
														CNTN6			C7orf55			HBP1
														LSM3			LOC155006			ZRF1
														RBMS3			GIMAP8			TPK1
														NKIRAS1			CRYGN			SND1
														SETD2			ZNF425			C7orf54
														TSP50			ZNF783			DENND2A
														LMCD1			ZNF746			HIPK2
														VILL			ATP6V0E2			WDR91
														C3orf32			CCT8L1			HIG2
														TRNT1			RBM33			MDFIC
														ABHD5			GALNTL5			PILRB
														DYNC1LI1			GIMAP7			PILRA
														CRBN			ZNF467			FSCN3
														SS18L2			GIMAP1			ATP6V0A4
														C3orf19			C7orf33			PNPLA8
														SCOTIN			FLJ25778			TAS2R3
														ZDHHC3			TAS2R39			TAS2R4
														CCDC72			TAS2R40			TAS2R16
														ZNF589			TAS2R41			FIS1
														GHRL			CNPY1			CPA4
														LZTFL1			FAM139A			WNT16
														SLC6A20			ZNF775			ACTL6B
														TMEM103			ATG9B			ZC3HC1
														SNRK			TAS2R60			ARS2
														CMTM6			CTAGE6			LUC7L2
														SLC25A38			OR6V1			MRPS33
														ULK4			OR2A12			LSM8
														OXSM			OR2A1			GPR85
														TMEM16K			STRA8			TAS2R5
														ARL8B			KLRG2			PUS7
														SETD5			WDR86			ING3
														TMEM40			GSTK1			LRRN3
														NGLY1			UNQ1940			ALKBH4
														TMEM111			OR2A25			CHCHD3
														C3orf10			OR2A5			ZCWPW1
														ZNF167			RAB19			RBM28
														RAD18			OR2A7			C7orf43
														KIF15			OR2A42			TMEM140
														KIAA1143			LOC402694			TRPV6
														HHATL			LOC402715			AGK
														WDR48			LOC441282			METTL2B
														LRRN1			LOC441294			MLL5
														CIDEC			OR2A2			BAIAP2L1
														ZFYVE20			FLJ43692			BCAP29
														KIF9			GIMAP6			MEPCE
														AZI2			WEE2			TRPV5
														MTMR14			LOC643641			ANKRD7
														MRPS25			LOC730647			ZC3HAV1
														AXUD1						SLC12A9
														GORASP1						AKR1B10
														CDCP1						SMURF1
														CRELD1						KIAA1147
														TMEM43						FAM40B
														LRRC2						KIAA1549
														FYCO1						EXOC4
														CCDC51						RINT1
														ZNF385D						LRRC4
														HDAC11						TMEM168
														TSEN2						MOSPD3
														GRIP2						GIGYF1
														RTP3						CCDC136
														C3orf20						PARP12
														ATRIP						CREB3L2
														JAGN1						RABL5
														IL17RC						CYP3A43
														C3orf39						C7orf49
														EAF1						ZNF655
														DCLK3						PVRIG
														ZNF502						GCC1
														OXNAD1						GAL3ST4
														ZBTB47						PRKRIP1
														CMTM7						CBLL1
														OSBPL10						C7orf58
														ZNF501						TTC26
														C3orf24						ORAI2
														LRRC3B						JHDM1D
														GALNTL2						OR2AE1
														KCNH8						TSC22D4
														LYZL4						TRIM56
														KBTBD5						ARMC10
														TRIM71						IMMP2L
														CHCHD4						CTTNBP2
														TMEM42						ZNF394
														METTL6						SLC37A3
														C3orf31						FAM71F1
														IL17RE						SLC35B4
														SGOL1						TMEM209
														EFHB						TRIM4
														CPNE9						ADCK2
														CCDC12						PLXNA4
														ZCWPW2						ZC3HAV1L
														C3orf68						MYLC2PL
														NEK10						CADPS2
														CMTM8						CPA5
														CCDC13						FOXP2
														FGD5						TSGA14
														CNTN4						TSGA13
														XIRP1						OR9A4
														TTC21A						OR9A2
														STT3B						C7orf34
														ZNF620						TMEM139
														ALS2CL						NOBOX
														TMIE						OR2A14
														FBXW12						OR6B1
														ZNF619						OR2F2
														ZNF621						LOC136157
														C3orf23						EMID2
														ZNF660						LOC136242
														SUMF1						KLF14
														RPUSD3						C7orf45
														PRRT3						SVOPL
														DPH3						MTPN
														C3orf35						LRGUK
														GADL1						TRYX3
														TESSP2						ASZ1
														ZNF445						MUC17
														LHFPL4						ASB15
														TESSP5						FLJ31818
														ZNF662						CLEC2L
														LOC401052						C7orf55
														FLJ45032						IQUB
														SPINK8						LOC154907
														LOC727797						LOC155006
														LOC727811						RNF133
																				THAP5
																				FLJ36031
																				BHLHB8
																				ZNF800
																				ZNF498
																				C7orf38
																				C7orf47
																				GPC2
																				LRWD1
																				FBXL13
																				NAPEPLD
																				ATXN7L1
																				FLJ23834
																				TMEM130
																				C7orf51
																				CNPY4
																				POLR2J2
																				FLJ25778
																				LOC255374
																				TAS2R39
																				TAS2R40
																				TAS2R41
																				FAM139A
																				ZNF789
																				C7orf53
																				TAS2R60
																				CTAGE6
																				TSPAN33
																				OR6V1
																				OR2A12
																				OR2A1
																				MOGAT3
																				FAM71F2
																				STRA8
																				KLRG2
																				GJC3
																				GATS
																				GSTK1
																				C7orf52
																				SLC26A5
																				LHFPL3
																				RNF148
																				LOC389541
																				FEZF1
																				UNQ1940
																				OR2A25
																				LOC392979
																				OR2A5
																				LOC401399
																				RAB19
																				OR2A7
																				OR2A42
																				LOC402573
																				UFSP1
																				LOC402694
																				LOC402715
																				MGC57359
																				MGC119295
																				LOC441282
																				LOC441294
																				OR2A2
																				LMOD2
																				FLJ43692
																				WEE2
																				POLR2J3
																				LOC730647
																				UPLP

[truncated: 5 more sheets: Sup Data 11, Sup Data 12, Sup Data 13, Sup Data 14, Sup Data 15]
